# Supplementary material for: Widespread transposon co-option in the Caenorhabditis germline regulatory network
Source: Sci Adv. 2022 Dec 16;8(50):eabo4082. doi: 10.1126/sciadv.abo4082 (PMC9757741; doi:10.1126/sciadv.abo4082)
Supplement: Supplementary file 2 — Table S1 [file sciadv.abo4082_table_s1.zip]

Archive with 1 entries (1 files):
- sciadv.abo4082_table_s1.xlsx
