# Supplementary material for: Widespread transposon co-option in the Caenorhabditis germline regulatory network
Source: Sci Adv. 2022 Dec 16;8(50):eabo4082. doi: 10.1126/sciadv.abo4082 (PMC9757741; doi:10.1126/sciadv.abo4082)
Supplement: Supplementary file 2 — Table S1 [file sciadv.abo4082_table_s1.zip › sciadv.abo4082_table_s1.xlsx]

## Sheet: Summary information
Table S1: Table of contents
1	Coordinates of accessible sites in C. elegans
2	Motif enrichment in C. elegans germline-specific promoters
3	Coordinates of repetitive elements from Dfam in the C. elegans genome
4	Coordinates of m1m2 pairs in C. elegans
5	Coordinates of HIM-17 ChIP-seq peaks in C. elegans
6	Motif enrichment in C. elegans HIM-17 peaks
7	Differential gene expression analysis in wild-type vs him-17 (DESeq2 output)
8	List of C. elegans HIM-17 direct targets
9	Coordinates of accessible sites in C. briggsae
10	Motif enrichment in C. briggsae germline-specific promoters
11	Coordinates of m1m2 pairs in C. briggsae
12	Conservation of C. elegans co-opted CERP2 promoters in C. briggsae
13	Conservation of C. briggsae co-opted CERP2 promoters in C. elegans
14	List of species investigated in this study and associated data source
15	Sequences of primers used in this study
16	List of strains used in this study
17	List of MosSCI constructs used in this study

## Sheet: C.elegans accessible sites
Table S1: Coordinates of accessible sites in C. elegans. Strand information only available for promoters and indicates orientation of associated transcript; +/- indicates bidirectional promoters. Genes regulated by each promoter, as well as the germline-specificity of each accessile site and its overlap with an m1m2 pair and a HIM-17 peak are indicated in separate columns.
chr	start	end	element_type	associated_gene	strand	germline_specific	m1m2_overlap	HIM-17_overlap
I	1879	2030	other_element	.	.	N	N	N
I	3862	4013	non-coding_RNA	.	.	N	N	N
I	11195	11346	coding_promoter	WBGene00022277,WBGene00022276	+/-	N	N	N
I	15000	15151	other_element	.	.	N	N	N
I	15374	15525	other_element	.	.	N	N	N
I	15741	15892	other_element	.	.	Y	N	N
I	16951	17102	coding_promoter	WBGene00022277	-	N	N	N
I	22238	22389	other_element	.	.	N	N	N
I	24460	24611	unknown_promoter	.	.	N	N	N
I	26845	26996	coding_promoter	WBGene00022278	-	N	N	N
I	27070	27221	other_element	.	.	N	N	Y
I	27417	27568	other_element	.	.	N	N	Y
I	32032	32183	other_element	.	.	N	N	N
I	33755	33906	unknown_promoter	.	.	N	N	N
I	34228	34379	other_element	.	.	N	N	N
I	34616	34767	other_element	.	.	N	N	N
I	35390	35541	other_element	.	.	N	N	N
I	36064	36215	other_element	.	.	N	N	N
I	36495	36646	other_element	.	.	N	N	N
I	37284	37435	coding_promoter	WBGene00022279	-	N	N	N
I	38977	39128	other_element	.	.	N	N	N
I	39774	39925	coding_promoter	WBGene00022279	-	N	N	N
I	40327	40478	other_element	.	.	N	N	N
I	40873	41024	other_element	.	.	N	N	N
I	41401	41552	other_element	.	.	N	N	N
I	42159	42310	unknown_promoter	.	.	N	N	N
I	42993	43144	other_element	.	.	N	N	N
I	43308	43459	other_element	.	.	N	N	N
I	44831	44982	other_element	.	.	N	N	N
I	45138	45289	other_element	.	.	N	N	N
I	46683	46834	other_element	.	.	N	N	N
I	47058	47209	coding_promoter	WBGene00044345	+	N	N	N
I	47441	47592	coding_promoter	WBGene00044345	+	N	N	N
I	65750	65901	other_element	.	.	N	N	N
I	67802	67953	other_element	.	.	N	Y	Y
I	70051	70202	coding_promoter	WBGene00000812	+	N	N	N
I	72370	72521	other_element	.	.	Y	Y	Y
I	74698	74849	other_element	.	.	N	N	N
I	75206	75357	other_element	.	.	N	N	N
I	81233	81384	other_element	.	.	Y	N	N
I	86361	86512	coding_promoter	WBGene00021679	-	N	N	N
I	91358	91509	coding_promoter	WBGene00021682	+	N	N	N
I	91718	91869	other_element	.	.	N	N	N
I	92206	92357	other_element	.	.	N	N	N
I	92873	93024	coding_promoter	WBGene00021676	+	N	Y	Y
I	96506	96657	other_element	.	.	N	N	N
I	98065	98216	other_element	.	.	N	N	N
I	108246	108397	coding_promoter	WBGene00021681	-	N	N	N
I	109603	109754	other_element	.	.	N	N	N
I	110110	110261	coding_promoter	WBGene00004274	-	N	N	N
I	110637	110788	coding_promoter	WBGene00004274,WBGene00004418	+/-	N	N	Y
I	111167	111318	non-coding_RNA	.	.	Y	N	N
I	111780	111931	other_element	.	.	Y	N	N
I	112398	112549	other_element	.	.	Y	N	N
I	112713	112864	other_element	.	.	Y	N	N
I	114694	114845	unknown_promoter	.	.	N	N	N
I	122375	122526	unknown_promoter	.	.	N	N	N
I	128235	128386	coding_promoter	WBGene00003229	+	Y	N	Y
I	129907	130058	other_element	.	.	N	N	N
I	154093	154244	other_element	.	.	N	N	N
I	156021	156172	coding_promoter	WBGene00000253	-	N	N	N
I	159357	159508	other_element	.	.	N	N	N
I	160119	160270	other_element	.	.	N	N	N
I	160830	160981	other_element	.	.	N	N	N
I	165897	166048	other_element	.	.	N	N	N
I	166981	167132	coding_promoter	WBGene00004225	-	N	N	N
I	171104	171255	coding_promoter	WBGene00018958	+	N	N	N
I	172078	172229	other_element	.	.	N	N	N
I	172373	172524	coding_promoter	WBGene00018958	+	N	N	N
I	172827	172978	other_element	.	.	N	N	N
I	177360	177511	coding_promoter	WBGene00018957	+	N	N	N
I	179287	179438	other_element	.	.	N	N	N
I	180182	180333	coding_promoter	WBGene00018957	+	N	N	Y
I	180574	180725	other_element	.	.	N	N	N
I	182113	182264	other_element	.	.	N	N	N
I	182915	183066	coding_promoter	WBGene00018955,WBGene00000227	+/-	N	N	N
I	183246	183397	coding_promoter	WBGene00000227	+	N	N	N
I	184820	184971	other_element	.	.	N	N	N
I	188556	188707	other_element	.	.	N	N	N
I	202187	202338	other_element	.	.	N	N	N
I	215835	215986	pseudogene_promoter	.	.	Y	Y	Y
I	217276	217427	other_element	.	.	Y	N	N
I	221299	221450	other_element	.	.	Y	N	N
I	230508	230659	other_element	.	.	N	N	N
I	231326	231477	other_element	.	.	N	N	N
I	231975	232126	other_element	.	.	N	N	N
I	237716	237867	unknown_promoter	.	.	N	N	N
I	238035	238186	other_element	.	.	N	N	N
I	251677	251828	pseudogene_promoter	.	.	Y	Y	Y
I	251927	252078	coding_promoter	WBGene00021673,WBGene00021667	+/-	Y	Y	Y
I	257929	258080	other_element	.	.	N	N	N
I	260791	260942	other_element	.	.	N	N	N
I	262027	262178	other_element	.	.	N	N	N
I	262808	262959	other_element	.	.	N	N	N
I	264421	264572	other_element	.	.	N	N	N
I	267252	267403	coding_promoter	WBGene00021675	-	N	N	N
I	270958	271109	other_element	.	.	N	N	N
I	273607	273758	other_element	.	.	N	N	N
I	277123	277274	other_element	.	.	N	N	N
I	277561	277712	coding_promoter	WBGene00016903	+	N	N	N
I	278078	278229	other_element	.	.	N	N	N
I	279891	280042	other_element	.	.	N	Y	N
I	280397	280548	other_element	.	.	N	N	N
I	287784	287935	coding_promoter	WBGene00016905	-	N	N	N
I	288144	288295	other_element	.	.	Y	Y	Y
I	289096	289247	coding_promoter	WBGene00016905,WBGene00016902	+/-	N	N	N
I	290396	290547	other_element	.	.	N	N	N
I	293175	293326	other_element	.	.	N	N	N
I	295953	296104	other_element	.	.	N	N	N
I	298432	298583	other_element	.	.	N	N	N
I	299774	299925	other_element	.	.	N	N	N
I	300722	300873	other_element	.	.	N	N	N
I	301298	301449	other_element	.	.	N	N	N
I	301542	301693	other_element	.	.	N	N	N
I	305691	305842	other_element	.	.	N	N	N
I	305921	306072	other_element	.	.	N	N	N
I	308036	308187	other_element	.	.	N	N	N
I	308881	309032	other_element	.	.	N	N	N
I	310857	311008	other_element	.	.	N	N	N
I	311261	311412	other_element	.	.	N	N	N
I	315175	315326	coding_promoter	WBGene00002077	-	N	N	N
I	315477	315628	other_element	.	.	N	Y	N
I	316099	316250	other_element	.	.	N	N	N
I	316638	316789	other_element	.	.	N	N	N
I	318186	318337	other_element	.	.	N	N	N
I	321000	321151	other_element	.	.	N	N	N
I	323478	323629	coding_promoter	WBGene00002079,WBGene00021660	+/-	N	N	N
I	323693	323844	coding_promoter	WBGene00002079,WBGene00021660	+/-	N	N	N
I	335029	335180	other_element	.	.	Y	N	N
I	342943	343094	other_element	.	.	N	N	N
I	347117	347268	coding_promoter	WBGene00021661,WBGene00021658	+/-	Y	Y	Y
I	347317	347468	coding_promoter	WBGene00021658	+	Y	N	Y
I	348359	348510	coding_promoter	WBGene00021657	+	N	N	N
I	354544	354695	other_element	.	.	N	N	N
I	363978	364129	pseudogene_promoter	.	.	Y	Y	Y
I	364254	364405	coding_promoter	WBGene00020091	+	Y	Y	Y
I	377368	377519	other_element	.	.	N	N	N
I	378957	379108	other_element	.	.	N	N	N
I	381604	381755	other_element	.	.	N	N	N
I	381926	382077	coding_promoter	WBGene00004143	-	N	N	N
I	382436	382587	coding_promoter	WBGene00004143,WBGene00006385	+/-	N	N	N
I	390643	390794	other_element	.	.	N	N	N
I	395258	395409	coding_promoter	WBGene00020090	-	N	N	N
I	397815	397966	other_element	.	.	N	N	N
I	398463	398614	coding_promoter	WBGene00021733	+	Y	Y	Y
I	400598	400749	other_element	.	.	N	N	N
I	414449	414600	other_element	.	.	N	N	N
I	418855	419006	other_element	.	.	N	N	N
I	429218	429369	other_element	.	.	N	N	N
I	432114	432265	other_element	.	.	N	N	N
I	432660	432811	other_element	.	.	N	N	N
I	433624	433775	other_element	.	.	N	N	N
I	434618	434769	other_element	.	.	N	N	N
I	435525	435676	other_element	.	.	N	N	N
I	436154	436305	other_element	.	.	N	N	N
I	438126	438277	other_element	.	.	N	N	N
I	443188	443339	other_element	.	.	N	N	N
I	461679	461830	coding_promoter	WBGene00021026	+	N	N	N
I	471048	471199	unknown_promoter	.	.	N	N	N
I	488343	488494	coding_promoter	WBGene00021024	+	N	N	N
I	489915	490066	unknown_promoter	.	.	N	N	N
I	492724	492875	other_element	.	.	N	N	N
I	495559	495710	other_element	.	.	N	N	N
I	506260	506411	coding_promoter	WBGene00022036,WBGene00022034	+/-	Y	Y	Y
I	509944	510095	other_element	.	.	N	N	N
I	510795	510946	other_element	.	.	N	N	N
I	511134	511285	other_element	.	.	N	N	N
I	512306	512457	other_element	.	.	N	N	N
I	515210	515361	other_element	.	.	N	N	N
I	516303	516454	other_element	.	.	N	N	N
I	516652	516803	other_element	.	.	N	N	N
I	518539	518690	other_element	.	.	N	N	N
I	519925	520076	coding_promoter	WBGene00022037	-	Y	N	Y
I	524600	524751	other_element	.	.	N	N	N
I	534244	534395	coding_promoter	WBGene00022043	+	N	N	Y
I	535363	535514	coding_promoter	WBGene00022042	+	N	N	Y
I	536811	536962	coding_promoter	WBGene00007009	+	N	N	Y
I	537252	537403	other_element	.	.	N	N	N
I	538723	538874	other_element	.	.	N	N	N
I	542263	542414	other_element	.	.	N	N	N
I	543376	543527	other_element	.	.	N	N	N
I	545617	545768	other_element	.	.	N	N	N
I	547173	547324	other_element	.	.	N	N	N
I	548090	548241	other_element	.	.	N	N	N
I	548393	548544	other_element	.	.	N	N	N
I	549348	549499	coding_promoter	WBGene00004235	+	N	N	N
I	550483	550634	coding_promoter	WBGene00004235	+	N	N	N
I	556118	556269	other_element	.	.	N	N	N
I	557282	557433	other_element	.	.	N	N	N
I	561126	561277	other_element	.	.	N	N	N
I	562632	562783	other_element	.	.	N	N	N
I	565067	565218	other_element	.	.	N	N	N
I	584613	584764	other_element	.	.	N	N	N
I	596764	596915	other_element	.	.	Y	N	N
I	597059	597210	other_element	.	.	N	N	N
I	606640	606791	other_element	.	.	N	N	N
I	608912	609063	other_element	.	.	N	N	N
I	611690	611841	unknown_promoter	.	.	N	N	N
I	613124	613275	other_element	.	.	N	N	N
I	618013	618164	coding_promoter	WBGene00018921	+	N	N	N
I	629311	629462	other_element	.	.	Y	N	Y
I	629577	629728	other_element	.	.	N	N	N
I	630315	630466	non-coding_RNA	.	.	N	N	N
I	636753	636904	coding_promoter	WBGene00022029,WBGene00022027	+/-	N	N	N
I	637972	638123	coding_promoter	WBGene00022026	+	N	N	N
I	638320	638471	other_element	.	.	N	N	N
I	640131	640282	coding_promoter	WBGene00022026	+	N	N	N
I	663586	663737	coding_promoter	WBGene00022031	-	N	N	N
I	670852	671003	other_element	.	.	N	N	N
I	678242	678393	other_element	.	.	N	N	N
I	680047	680198	coding_promoter	WBGene00021215	+	N	N	N
I	691388	691539	other_element	.	.	N	N	N
I	716699	716850	coding_promoter	WBGene00021209	-	N	N	N
I	719660	719811	coding_promoter	WBGene00004332	-	Y	Y	Y
I	719920	720071	coding_promoter	WBGene00004332,WBGene00004028	+/-	N	N	Y
I	720281	720432	other_element	.	.	N	N	N
I	754616	754767	non-coding_RNA	.	.	N	N	N
I	756956	757107	coding_promoter	WBGene00021213,WBGene00021212	+/-	N	N	N
I	762047	762198	other_element	.	.	N	N	N
I	763482	763633	coding_promoter	WBGene00020283	+	N	N	N
I	781591	781742	unknown_promoter	.	.	Y	N	N
I	803839	803990	other_element	.	.	Y	N	N
I	809026	809177	other_element	.	.	N	N	N
I	813982	814133	unknown_promoter	.	.	N	N	N
I	815521	815672	coding_promoter	WBGene00022518	+	N	N	N
I	818161	818312	other_element	.	.	N	N	N
I	819408	819559	other_element	.	.	N	N	N
I	820072	820223	coding_promoter	WBGene00022518	+	N	N	N
I	821570	821721	other_element	.	.	N	N	N
I	824784	824935	other_element	.	.	N	N	N
I	826357	826508	other_element	.	.	N	N	N
I	828706	828857	other_element	.	.	N	N	N
I	835352	835503	other_element	.	.	N	N	N
I	836123	836274	other_element	.	.	N	N	N
I	843405	843556	other_element	.	.	N	N	N
I	849436	849587	other_element	.	.	N	N	N
I	852134	852285	other_element	.	.	N	N	N
I	852738	852889	other_element	.	.	N	Y	Y
I	853233	853384	coding_promoter	WBGene00022388	+	N	N	Y
I	873070	873221	other_element	.	.	N	N	N
I	879809	879960	other_element	.	.	N	N	N
I	881479	881630	coding_promoter	WBGene00022386	+	N	N	N
I	881834	881985	other_element	.	.	N	N	N
I	882923	883074	coding_promoter	WBGene00022386	+	N	N	N
I	884731	884882	other_element	.	.	N	N	N
I	895049	895200	coding_promoter	WBGene00022390	-	Y	N	N
I	896017	896168	other_element	.	.	N	N	N
I	907039	907190	other_element	.	.	N	N	N
I	929695	929846	other_element	.	.	N	N	N
I	933439	933590	other_element	.	.	N	N	Y
I	935126	935277	other_element	.	.	N	N	N
I	935774	935925	other_element	.	.	N	N	N
I	936631	936782	coding_promoter	WBGene00003548	+	N	N	N
I	939595	939746	other_element	.	.	N	N	N
I	946100	946251	non-coding_RNA	.	.	N	N	N
I	946466	946617	other_element	.	.	N	N	N
I	954465	954616	other_element	.	.	N	N	N
I	954966	955117	other_element	.	.	N	N	N
I	957443	957594	coding_promoter	WBGene00003238	-	N	N	N
I	960598	960749	other_element	.	.	N	N	N
I	961556	961707	unknown_promoter	.	.	N	N	N
I	969154	969305	other_element	.	.	N	N	N
I	973137	973288	coding_promoter	WBGene00018788	-	N	N	N
I	973797	973948	other_element	.	.	N	N	N
I	978262	978413	other_element	.	.	N	N	N
I	979531	979682	coding_promoter	WBGene00018786	+	N	N	N
I	984448	984599	other_element	.	.	N	N	N
I	985083	985234	other_element	.	.	N	N	N
I	986793	986944	other_element	.	.	N	N	N
I	987645	987796	other_element	.	.	N	N	N
I	989011	989162	other_element	.	.	N	N	N
I	990374	990525	other_element	.	.	N	N	N
I	999159	999310	other_element	.	.	N	N	N
I	1000903	1001054	other_element	.	.	N	N	N
I	1006006	1006157	coding_promoter	WBGene00016931	+	N	Y	N
I	1014567	1014718	coding_promoter	WBGene00016930	-	Y	Y	Y
I	1015073	1015224	coding_promoter	WBGene00005002	+	N	N	N
I	1017001	1017152	other_element	.	.	N	N	N
I	1017468	1017619	coding_promoter	WBGene00021335	+	N	N	N
I	1021500	1021651	other_element	.	.	N	N	N
I	1022168	1022319	other_element	.	.	N	N	N
I	1029726	1029877	other_element	.	.	N	N	N
I	1030076	1030227	coding_promoter	WBGene00021327,WBGene00021329	+/-	N	N	N
I	1030652	1030803	other_element	.	.	N	N	N
I	1030889	1031040	other_element	.	.	N	N	N
I	1031802	1031953	other_element	.	.	N	N	N
I	1033589	1033740	coding_promoter	WBGene00004952	-	Y	Y	Y
I	1033944	1034095	coding_promoter	WBGene00004952	-	Y	Y	Y
I	1034312	1034463	coding_promoter	WBGene00004952	-	N	N	N
I	1038259	1038410	other_element	.	.	Y	Y	Y
I	1049245	1049396	coding_promoter	WBGene00021331	+	N	N	N
I	1050699	1050850	other_element	.	.	N	N	N
I	1051892	1052043	other_element	.	.	N	N	N
I	1052245	1052396	coding_promoter	WBGene00021333	-	N	N	N
I	1053700	1053851	other_element	.	.	N	N	N
I	1062057	1062208	coding_promoter	WBGene00021328	+	N	N	N
I	1062701	1062852	other_element	.	.	N	N	N
I	1067069	1067220	coding_promoter	WBGene00021334	-	N	N	N
I	1068343	1068494	coding_promoter	WBGene00021334,WBGene00001745	+/-	N	N	N
I	1069238	1069389	other_element	.	.	N	N	N
I	1069680	1069831	other_element	.	.	N	N	N
I	1070016	1070167	other_element	.	.	N	N	N
I	1077323	1077474	other_element	.	.	N	N	N
I	1096037	1096188	other_element	.	.	N	N	N
I	1099220	1099371	other_element	.	.	N	N	N
I	1100704	1100855	other_element	.	.	N	N	N
I	1102262	1102413	other_element	.	.	N	N	N
I	1103368	1103519	other_element	.	.	N	N	N
I	1106509	1106660	other_element	.	.	N	N	N
I	1119233	1119384	other_element	.	.	N	N	N
I	1128212	1128363	other_element	.	.	N	N	N
I	1139873	1140024	other_element	.	.	N	N	N
I	1149914	1150065	other_element	.	.	N	N	N
I	1150215	1150366	other_element	.	.	N	N	N
I	1153147	1153298	other_element	.	.	Y	Y	Y
I	1153413	1153564	other_element	.	.	Y	Y	Y
I	1156104	1156255	coding_promoter	WBGene00000165,WBGene00004429	+/-	N	Y	Y
I	1156655	1156806	other_element	.	.	N	N	N
I	1157541	1157692	coding_promoter	WBGene00021687	+	Y	N	N
I	1159087	1159238	unknown_promoter	.	.	N	N	N
I	1161635	1161786	other_element	.	.	N	N	N
I	1175401	1175552	other_element	.	.	N	N	N
I	1175792	1175943	coding_promoter	WBGene00001816	-	N	N	N
I	1183926	1184077	other_element	.	.	N	N	N
I	1199494	1199645	other_element	.	.	N	N	N
I	1212927	1213078	other_element	.	.	N	N	N
I	1213218	1213369	other_element	.	.	N	N	N
I	1225429	1225580	coding_promoter	WBGene00021691	-	N	N	N
I	1226318	1226469	other_element	.	.	N	N	N
I	1226651	1226802	other_element	.	.	N	N	N
I	1227965	1228116	other_element	.	.	N	N	N
I	1228633	1228784	other_element	.	.	N	N	N
I	1229343	1229494	coding_promoter	WBGene00021691	-	N	N	N
I	1230485	1230636	coding_promoter	WBGene00021691	-	N	N	N
I	1230850	1231001	coding_promoter	WBGene00021691	-	N	N	N
I	1231515	1231666	other_element	.	.	N	N	N
I	1251568	1251719	other_element	.	.	N	N	N
I	1261614	1261765	other_element	.	.	N	N	N
I	1264099	1264250	other_element	.	.	N	N	N
I	1271106	1271257	coding_promoter	WBGene00001707,WBGene00271777	+/-	N	N	N
I	1272556	1272707	other_element	.	.	N	N	N
I	1273837	1273988	other_element	.	.	N	N	N
I	1288810	1288961	other_element	.	.	N	N	N
I	1290465	1290616	other_element	.	.	N	N	N
I	1294222	1294373	other_element	.	.	N	N	N
I	1295579	1295730	other_element	.	.	N	N	N
I	1296632	1296783	other_element	.	.	N	N	N
I	1298912	1299063	other_element	.	.	N	N	N
I	1300100	1300251	other_element	.	.	N	N	N
I	1301581	1301732	other_element	.	.	N	N	N
I	1303009	1303160	other_element	.	.	N	N	N
I	1304084	1304235	other_element	.	.	N	N	N
I	1312908	1313059	other_element	.	.	N	N	N
I	1313681	1313832	other_element	.	.	N	N	N
I	1315551	1315702	other_element	.	.	N	N	N
I	1327931	1328082	other_element	.	.	N	N	N
I	1331194	1331345	other_element	.	.	N	N	N
I	1335243	1335394	coding_promoter	WBGene00019674	+	N	N	N
I	1336770	1336921	coding_promoter	WBGene00045052	+	N	N	N
I	1338459	1338610	other_element	.	.	N	N	N
I	1339733	1339884	other_element	.	.	N	N	N
I	1340100	1340251	coding_promoter	WBGene00004888	+	N	N	N
I	1340512	1340663	coding_promoter	WBGene00004888	+	N	N	N
I	1346193	1346344	other_element	.	.	N	N	N
I	1359579	1359730	other_element	.	.	N	N	N
I	1360188	1360339	other_element	.	.	Y	Y	Y
I	1361304	1361455	coding_promoter	WBGene00022366	+	N	N	N
I	1363734	1363885	other_element	.	.	N	N	N
I	1365429	1365580	other_element	.	.	N	N	N
I	1368815	1368966	other_element	.	.	N	N	N
I	1371160	1371311	other_element	.	.	N	N	N
I	1392557	1392708	other_element	.	.	N	N	N
I	1392917	1393068	coding_promoter	WBGene00022367	-	N	N	N
I	1394119	1394270	coding_promoter	WBGene00022367	-	N	N	N
I	1394352	1394503	coding_promoter	WBGene00022372	+	N	N	N
I	1394641	1394792	other_element	.	.	Y	N	N
I	1409981	1410132	other_element	.	.	N	N	N
I	1415538	1415689	other_element	.	.	N	N	N
I	1415875	1416026	coding_promoter	WBGene00022368	-	N	N	N
I	1416131	1416282	coding_promoter	WBGene00022368,WBGene00022369	+/-	N	N	N
I	1425244	1425395	other_element	.	.	N	N	N
I	1426153	1426304	unknown_promoter	.	.	N	N	N
I	1435229	1435380	coding_promoter	WBGene00022373	+	N	N	Y
I	1435590	1435741	other_element	.	.	N	N	Y
I	1444143	1444294	coding_promoter	WBGene00018159,WBGene00004969	+/-	N	N	N
I	1445938	1446089	other_element	.	.	Y	N	Y
I	1446992	1447143	non-coding_RNA	.	.	N	N	N
I	1453060	1453211	other_element	.	.	N	N	N
I	1455319	1455470	other_element	.	.	Y	N	N
I	1459064	1459215	other_element	.	.	N	N	N
I	1471134	1471285	coding_promoter	WBGene00018579	+	N	N	N
I	1481618	1481769	coding_promoter	WBGene00001115	+	N	N	N
I	1493521	1493672	other_element	.	.	N	N	N
I	1508717	1508868	other_element	.	.	Y	N	N
I	1514533	1514684	coding_promoter	WBGene00022361,WBGene00022360	+/-	N	N	N
I	1535746	1535897	other_element	.	.	N	N	N
I	1537251	1537402	other_element	.	.	N	N	N
I	1539006	1539157	other_element	.	.	N	N	N
I	1540596	1540747	other_element	.	.	N	N	N
I	1540935	1541086	other_element	.	.	N	N	N
I	1541452	1541603	other_element	.	.	N	N	N
I	1548253	1548404	other_element	.	.	N	N	N
I	1557405	1557556	other_element	.	.	N	N	N
I	1558593	1558744	unknown_promoter	.	.	Y	N	Y
I	1559181	1559332	coding_promoter	WBGene00005077	+	N	N	N
I	1562629	1562780	coding_promoter	WBGene00005077	+	N	N	N
I	1564109	1564260	other_element	.	.	N	N	N
I	1565220	1565371	other_element	.	.	N	N	N
I	1575643	1575794	non-coding_RNA	.	.	N	N	Y
I	1581201	1581352	other_element	.	.	N	N	N
I	1581988	1582139	other_element	.	.	N	N	N
I	1585122	1585273	other_element	.	.	N	N	N
I	1588232	1588383	coding_promoter	WBGene00022270	+	N	N	N
I	1598553	1598704	coding_promoter	WBGene00022271	-	N	N	N
I	1610113	1610264	coding_promoter	WBGene00022273,WBGene00044440	+/-	N	N	N
I	1626498	1626649	coding_promoter	WBGene00000269	-	N	N	N
I	1628645	1628796	coding_promoter	WBGene00022268	+	N	N	N
I	1634456	1634607	coding_promoter	WBGene00022274	+	N	N	N
I	1651363	1651514	coding_promoter	WBGene00003111	-	N	N	N
I	1656772	1656923	coding_promoter	WBGene00004168	-	N	N	N
I	1667393	1667544	coding_promoter	WBGene00022155	+	N	N	N
I	1669117	1669268	other_element	.	.	Y	N	N
I	1672397	1672548	other_element	.	.	N	N	N
I	1676570	1676721	coding_promoter	WBGene00185098	-	N	N	N
I	1677534	1677685	other_element	.	.	N	N	N
I	1678998	1679149	other_element	.	.	N	N	N
I	1686253	1686404	other_element	.	.	N	N	N
I	1687703	1687854	coding_promoter	WBGene00044348,WBGene00006702	+/-	N	N	N
I	1688981	1689132	coding_promoter	WBGene00006702	+	N	N	N
I	1691090	1691241	other_element	.	.	N	N	N
I	1691376	1691527	other_element	.	.	N	Y	N
I	1693225	1693376	other_element	.	.	N	N	N
I	1695152	1695303	other_element	.	.	N	N	N
I	1697077	1697228	other_element	.	.	N	N	N
I	1697972	1698123	other_element	.	.	N	N	N
I	1700919	1701070	other_element	.	.	N	N	N
I	1701836	1701987	coding_promoter	WBGene00022153	+	N	N	N
I	1717495	1717646	other_element	.	.	N	N	N
I	1719150	1719301	coding_promoter	WBGene00006771	+	N	N	N
I	1720694	1720845	unknown_promoter	.	.	N	N	N
I	1728933	1729084	unknown_promoter	.	.	N	N	N
I	1740769	1740920	other_element	.	.	N	N	N
I	1774667	1774818	other_element	.	.	N	N	N
I	1778783	1778934	coding_promoter	WBGene00022160	-	N	N	N
I	1792645	1792796	other_element	.	.	N	N	N
I	1797249	1797400	other_element	.	.	N	N	N
I	1800145	1800296	other_element	.	.	Y	N	N
I	1807960	1808111	coding_promoter	WBGene00022144	+	N	N	N
I	1808639	1808790	other_element	.	.	N	N	N
I	1809780	1809931	other_element	.	.	N	N	N
I	1815916	1816067	coding_promoter	WBGene00022142	+	N	N	N
I	1822967	1823118	coding_promoter	WBGene00044347,WBGene00022141	+/-	N	N	N
I	1823220	1823371	coding_promoter	WBGene00022141	+	N	N	N
I	1823529	1823680	other_element	.	.	Y	N	N
I	1825938	1826089	other_element	.	.	N	N	N
I	1832617	1832768	coding_promoter	WBGene00044746,WBGene00016907	+/-	N	Y	Y
I	1833428	1833579	other_element	.	.	Y	N	N
I	1834860	1835011	coding_promoter	WBGene00004441	+	Y	N	N
I	1835514	1835665	coding_promoter	WBGene00001196	+	N	N	Y
I	1836361	1836512	other_element	.	.	N	N	N
I	1836890	1837041	other_element	.	.	N	N	N
I	1837699	1837850	other_element	.	.	N	N	N
I	1839765	1839916	unknown_promoter	.	.	N	N	N
I	1840875	1841026	other_element	.	.	N	N	N
I	1841208	1841359	unknown_promoter	.	.	N	N	N
I	1842013	1842164	other_element	.	.	N	N	Y
I	1843281	1843432	other_element	.	.	N	N	N
I	1845015	1845166	other_element	.	.	N	N	Y
I	1852677	1852828	other_element	.	.	Y	N	N
I	1853020	1853171	coding_promoter	WBGene00044897	-	Y	N	N
I	1861839	1861990	other_element	.	.	N	N	N
I	1869134	1869285	other_element	.	.	N	N	N
I	1872316	1872467	other_element	.	.	N	N	N
I	1872581	1872732	coding_promoter	WBGene00004743	-	Y	Y	Y
I	1873858	1874009	coding_promoter	WBGene00004743,WBGene00022139	+/-	N	N	N
I	1876504	1876655	other_element	.	.	N	N	N
I	1877765	1877916	other_element	.	.	N	N	N
I	1878918	1879069	other_element	.	.	N	N	N
I	1883850	1884001	other_element	.	.	N	N	N
I	1888645	1888796	other_element	.	.	N	N	N
I	1895050	1895201	coding_promoter	WBGene00022138	+	N	N	N
I	1911667	1911818	coding_promoter	WBGene00022138	+	N	N	N
I	1913986	1914137	coding_promoter	WBGene00021768	-	N	N	N
I	1915962	1916113	other_element	.	.	N	N	N
I	1916811	1916962	other_element	.	.	N	N	N
I	1919308	1919459	coding_promoter	WBGene00021768	-	N	N	N
I	1958483	1958634	coding_promoter	WBGene00021771,WBGene00044438	+/-	N	N	N
I	1978249	1978400	coding_promoter	WBGene00021763	+	N	N	N
I	1978570	1978721	other_element	.	.	N	N	N
I	2002391	2002542	unknown_promoter	.	.	Y	N	N
I	2011282	2011433	other_element	.	.	N	N	N
I	2016814	2016965	other_element	.	.	N	N	N
I	2019518	2019669	other_element	.	.	N	N	N
I	2020051	2020202	other_element	.	.	N	N	N
I	2021310	2021461	other_element	.	.	N	N	N
I	2023332	2023483	coding_promoter	WBGene00021237	+	N	N	N
I	2024674	2024825	coding_promoter	WBGene00021237	+	N	N	N
I	2033731	2033882	other_element	.	.	N	N	N
I	2034202	2034353	other_element	.	.	N	N	N
I	2034525	2034676	other_element	.	.	N	N	N
I	2041182	2041333	other_element	.	.	N	N	N
I	2045041	2045192	coding_promoter	WBGene00021239	-	N	N	N
I	2047166	2047317	other_element	.	.	N	N	N
I	2049154	2049305	other_element	.	.	N	N	N
I	2050076	2050227	other_element	.	.	N	N	N
I	2061336	2061487	coding_promoter	WBGene00021347	+	N	Y	Y
I	2062618	2062769	coding_promoter	WBGene00021347	+	N	N	N
I	2063986	2064137	coding_promoter	WBGene00021346,WBGene00021347	+/-	N	N	Y
I	2064389	2064540	other_element	.	.	N	N	N
I	2064819	2064970	coding_promoter	WBGene00021348	+	N	N	N
I	2065535	2065686	other_element	.	.	N	N	N
I	2066889	2067040	other_element	.	.	N	N	N
I	2068914	2069065	other_element	.	.	Y	N	N
I	2069393	2069544	other_element	.	.	Y	N	N
I	2070444	2070595	non-coding_RNA	.	.	N	N	N
I	2070811	2070962	coding_promoter	WBGene00021350,WBGene00004014	+/-	N	N	Y
I	2076975	2077126	other_element	.	.	N	N	N
I	2078132	2078283	unknown_promoter	.	.	N	N	N
I	2084312	2084463	coding_promoter	WBGene00021352	+	N	N	N
I	2084913	2085064	non-coding_RNA	.	.	N	N	N
I	2086440	2086591	other_element	.	.	N	N	N
I	2097025	2097176	coding_promoter	WBGene00003799	+	N	N	N
I	2118323	2118474	other_element	.	.	N	N	N
I	2119368	2119519	coding_promoter	WBGene00021354	-	N	N	N
I	2120746	2120897	other_element	.	.	N	N	N
I	2125227	2125378	other_element	.	.	N	N	N
I	2126821	2126972	other_element	.	.	N	N	N
I	2143626	2143777	other_element	.	.	N	N	N
I	2144084	2144235	other_element	.	.	N	N	N
I	2147817	2147968	other_element	.	.	N	N	N
I	2151742	2151893	coding_promoter	WBGene00235158	-	N	N	N
I	2154000	2154151	other_element	.	.	N	N	N
I	2155603	2155754	unknown_promoter	.	.	N	N	N
I	2156307	2156458	other_element	.	.	Y	Y	Y
I	2156555	2156706	other_element	.	.	Y	Y	N
I	2156760	2156911	unknown_promoter	.	.	Y	Y	Y
I	2157122	2157273	other_element	.	.	N	N	N
I	2167904	2168055	coding_promoter	WBGene00021009	+	N	N	N
I	2169932	2170083	unknown_promoter	.	.	N	N	N
I	2170484	2170635	other_element	.	.	N	N	N
I	2179801	2179952	other_element	.	.	N	N	N
I	2182949	2183100	other_element	.	.	N	N	N
I	2184914	2185065	other_element	.	.	N	N	N
I	2186531	2186682	other_element	.	.	N	N	N
I	2189448	2189599	other_element	.	.	N	N	N
I	2190514	2190665	coding_promoter	WBGene00021009	+	N	N	N
I	2191344	2191495	other_element	.	.	N	N	N
I	2211720	2211871	other_element	.	.	N	N	N
I	2219106	2219257	other_element	.	.	N	N	N
I	2219592	2219743	other_element	.	.	N	N	N
I	2247718	2247869	coding_promoter	WBGene00017398	+	N	N	N
I	2249223	2249374	coding_promoter	WBGene00017398	+	N	N	N
I	2253513	2253664	other_element	.	.	N	N	N
I	2253971	2254122	other_element	.	.	N	N	N
I	2272345	2272496	non-coding_RNA	.	.	N	N	N
I	2273056	2273207	other_element	.	.	N	N	N
I	2277056	2277207	other_element	.	.	N	N	N
I	2280372	2280523	coding_promoter	WBGene00021458	+	N	N	N
I	2291152	2291303	coding_promoter	WBGene00000408,WBGene00021469	+/-	N	N	N
I	2291521	2291672	coding_promoter	WBGene00000408	-	N	N	N
I	2292868	2293019	coding_promoter	WBGene00021469	+	N	N	N
I	2299711	2299862	coding_promoter	WBGene00021468	+	N	N	N
I	2306851	2307002	coding_promoter	WBGene00002047,WBGene00021467	+/-	N	N	Y
I	2307200	2307351	coding_promoter	WBGene00002047,WBGene00021467	+/-	Y	Y	Y
I	2308617	2308768	other_element	.	.	Y	N	N
I	2309322	2309473	coding_promoter	WBGene00002047	-	Y	Y	Y
I	2311850	2312001	other_element	.	.	N	N	N
I	2312220	2312371	coding_promoter	WBGene00021475	+	N	N	N
I	2313061	2313212	coding_promoter	WBGene00021466	+	N	Y	Y
I	2316054	2316205	coding_promoter	WBGene00021465	+	Y	N	Y
I	2318530	2318681	other_element	.	.	Y	N	N
I	2318818	2318969	other_element	.	.	Y	N	N
I	2321885	2322036	coding_promoter	WBGene00003156	-	N	N	Y
I	2322729	2322880	coding_promoter	WBGene00219275	-	Y	N	N
I	2323031	2323182	other_element	.	.	Y	N	N
I	2333150	2333301	coding_promoter	WBGene00021464	+	N	N	N
I	2354905	2355056	other_element	.	.	N	N	N
I	2385122	2385273	other_element	.	.	N	N	N
I	2393451	2393602	coding_promoter	WBGene00021474	-	N	N	N
I	2395073	2395224	other_element	.	.	N	N	N
I	2401607	2401758	coding_promoter	WBGene00021474	-	N	N	N
I	2404716	2404867	other_element	.	.	N	N	N
I	2410080	2410231	non-coding_RNA	.	.	N	N	N
I	2411683	2411834	unknown_promoter	.	.	Y	N	Y
I	2419879	2420030	other_element	.	.	N	N	N
I	2420617	2420768	other_element	.	.	N	N	N
I	2420984	2421135	unknown_promoter	.	.	N	N	N
I	2421756	2421907	coding_promoter	WBGene00017735	-	N	N	N
I	2427742	2427893	unknown_promoter	.	.	N	N	N
I	2428063	2428214	other_element	.	.	N	N	N
I	2428643	2428794	unknown_promoter	.	.	N	N	N
I	2432033	2432184	other_element	.	.	Y	N	Y
I	2432275	2432426	other_element	.	.	Y	Y	Y
I	2433688	2433839	coding_promoter	WBGene00017738,WBGene00017733	+/-	N	Y	Y
I	2434053	2434204	other_element	.	.	N	N	N
I	2436056	2436207	other_element	.	.	N	N	N
I	2437019	2437170	other_element	.	.	N	N	N
I	2437568	2437719	other_element	.	.	N	N	N
I	2464675	2464826	other_element	.	.	N	N	N
I	2470922	2471073	other_element	.	.	N	N	N
I	2485557	2485708	coding_promoter	WBGene00022281,WBGene00001232	+/-	N	N	Y
I	2485886	2486037	other_element	.	.	N	N	N
I	2487838	2487989	other_element	.	.	N	N	N
I	2489822	2489973	coding_promoter	WBGene00021277	+	Y	N	Y
I	2514258	2514409	pseudogene_promoter	.	.	N	N	Y
I	2516723	2516874	other_element	.	.	N	N	N
I	2517782	2517933	other_element	.	.	N	N	N
I	2577180	2577331	other_element	.	.	N	N	N
I	2577422	2577573	coding_promoter	WBGene00000006	-	N	N	N
I	2580140	2580291	coding_promoter	WBGene00000006	-	N	N	N
I	2584207	2584358	other_element	.	.	N	N	N
I	2586252	2586403	coding_promoter	WBGene00001404	-	N	N	N
I	2586860	2587011	coding_promoter	WBGene00001404	-	N	N	Y
I	2587660	2587811	other_element	.	.	N	N	N
I	2591564	2591715	unknown_promoter	.	.	N	N	N
I	2594349	2594500	other_element	.	.	N	N	N
I	2595457	2595608	other_element	.	.	N	N	N
I	2596498	2596649	other_element	.	.	N	N	N
I	2597484	2597635	other_element	.	.	N	N	N
I	2598534	2598685	unknown_promoter	.	.	N	N	N
I	2603728	2603879	other_element	.	.	N	N	N
I	2605397	2605548	other_element	.	.	N	N	N
I	2620425	2620576	coding_promoter	WBGene00021270	+	N	N	N
I	2621980	2622131	other_element	.	.	Y	Y	Y
I	2622553	2622704	other_element	.	.	N	Y	N
I	2622956	2623107	other_element	.	.	N	N	N
I	2628235	2628386	coding_promoter	WBGene00000800	-	N	N	N
I	2628618	2628769	pseudogene_promoter	.	.	N	N	N
I	2632184	2632335	other_element	.	.	N	N	N
I	2632559	2632710	other_element	.	.	N	N	N
I	2634636	2634787	other_element	.	.	N	N	N
I	2634951	2635102	other_element	.	.	N	N	N
I	2635760	2635911	other_element	.	.	N	N	N
I	2636085	2636236	other_element	.	.	N	N	N
I	2636417	2636568	other_element	.	.	N	N	N
I	2639720	2639871	other_element	.	.	N	N	Y
I	2642419	2642570	coding_promoter	WBGene00018230	+	N	N	N
I	2648893	2649044	other_element	.	.	N	N	N
I	2654585	2654736	other_element	.	.	N	N	N
I	2655793	2655944	other_element	.	.	N	N	N
I	2657136	2657287	coding_promoter	WBGene00018232,WBGene00017979	+/-	N	N	N
I	2658629	2658780	other_element	.	.	N	N	N
I	2660059	2660210	other_element	.	.	N	N	N
I	2661308	2661459	other_element	.	.	N	N	N
I	2662563	2662714	other_element	.	.	N	N	N
I	2663144	2663295	other_element	.	.	N	N	N
I	2663686	2663837	coding_promoter	WBGene00017979	+	N	N	N
I	2664190	2664341	other_element	.	.	N	N	N
I	2664954	2665105	other_element	.	.	N	N	N
I	2665323	2665474	other_element	.	.	N	N	N
I	2665856	2666007	other_element	.	.	N	N	N
I	2666638	2666789	other_element	.	.	N	N	N
I	2667928	2668079	coding_promoter	WBGene00017979	+	N	N	N
I	2668289	2668440	other_element	.	.	N	N	N
I	2668668	2668819	other_element	.	.	N	N	N
I	2669296	2669447	other_element	.	.	N	N	N
I	2669745	2669896	unknown_promoter	.	.	N	N	N
I	2670571	2670722	other_element	.	.	N	N	N
I	2672049	2672200	other_element	.	.	N	N	N
I	2673042	2673193	other_element	.	.	N	N	N
I	2678155	2678306	other_element	.	.	N	N	N
I	2679542	2679693	other_element	.	.	N	N	N
I	2681511	2681662	other_element	.	.	N	N	N
I	2682992	2683143	coding_promoter	WBGene00017980	-	N	Y	N
I	2684839	2684990	other_element	.	.	N	N	N
I	2686442	2686593	unknown_promoter	.	.	N	N	N
I	2687298	2687449	other_element	.	.	N	N	N
I	2687696	2687847	other_element	.	.	N	N	N
I	2688114	2688265	other_element	.	.	N	N	N
I	2688835	2688986	non-coding_RNA	.	.	N	N	N
I	2689394	2689545	coding_promoter	WBGene00000788	-	N	N	N
I	2690150	2690301	other_element	.	.	N	N	Y
I	2690450	2690601	other_element	.	.	N	N	N
I	2703303	2703454	other_element	.	.	N	N	N
I	2704513	2704664	other_element	.	.	N	N	N
I	2705731	2705882	other_element	.	.	N	N	N
I	2706119	2706270	coding_promoter	WBGene00003006	+	N	N	N
I	2707205	2707356	other_element	.	.	N	N	N
I	2708349	2708500	other_element	.	.	N	N	N
I	2709528	2709679	other_element	.	.	N	N	N
I	2722886	2723037	other_element	.	.	Y	Y	Y
I	2723204	2723355	other_element	.	.	Y	Y	Y
I	2723526	2723677	other_element	.	.	Y	Y	Y
I	2726291	2726442	other_element	.	.	N	N	N
I	2726645	2726796	coding_promoter	WBGene00022128,WBGene00004920	+/-	N	N	N
I	2727034	2727185	other_element	.	.	N	N	N
I	2727603	2727754	other_element	.	.	N	N	N
I	2728762	2728913	coding_promoter	WBGene00022127	+	N	N	N
I	2747828	2747979	other_element	.	.	N	N	N
I	2748884	2749035	other_element	.	.	N	N	N
I	2753062	2753213	other_element	.	.	N	N	N
I	2755132	2755283	other_element	.	.	Y	N	N
I	2758254	2758405	coding_promoter	WBGene00004043	-	N	N	N
I	2758652	2758803	coding_promoter	WBGene00004043	-	Y	N	Y
I	2760998	2761149	coding_promoter	WBGene00022130	-	N	N	N
I	2773905	2774056	other_element	.	.	N	N	N
I	2776202	2776353	coding_promoter	WBGene00004946	-	N	N	N
I	2777496	2777647	coding_promoter	WBGene00022131	-	N	N	Y
I	2778100	2778251	other_element	.	.	Y	N	N
I	2778444	2778595	other_element	.	.	N	N	N
I	2778786	2778937	coding_promoter	WBGene00022131	-	N	N	N
I	2780113	2780264	other_element	.	.	N	N	N
I	2791500	2791651	coding_promoter	WBGene00020989	+	N	N	N
I	2794357	2794508	other_element	.	.	N	N	N
I	2800870	2801021	coding_promoter	WBGene00020985,WBGene00002174	+/-	N	N	N
I	2801855	2802006	other_element	.	.	N	N	N
I	2803644	2803795	other_element	.	.	N	N	N
I	2830355	2830506	coding_promoter	WBGene00004077	-	N	N	Y
I	2830811	2830962	other_element	.	.	Y	Y	Y
I	2831820	2831971	other_element	.	.	N	N	N
I	2835369	2835520	other_element	.	.	N	N	N
I	2835758	2835909	other_element	.	.	N	N	N
I	2839750	2839901	other_element	.	.	N	N	N
I	2844464	2844615	other_element	.	.	N	N	N
I	2848519	2848670	other_element	.	.	N	N	N
I	2850865	2851016	other_element	.	.	N	N	N
I	2856457	2856608	other_element	.	.	N	N	N
I	2857700	2857851	coding_promoter	WBGene00021128,WBGene00022116	+/-	N	N	N
I	2861120	2861271	other_element	.	.	N	N	N
I	2861638	2861789	coding_promoter	WBGene00022116	+	Y	Y	Y
I	2861895	2862046	coding_promoter	WBGene00022116	+	N	N	N
I	2864063	2864214	unknown_promoter	.	.	N	N	N
I	2866290	2866441	coding_promoter	WBGene00022115	+	N	N	N
I	2869919	2870070	other_element	.	.	N	N	N
I	2875185	2875336	coding_promoter	WBGene00022117	-	Y	N	N
I	2875488	2875639	other_element	.	.	Y	N	N
I	2876080	2876231	other_element	.	.	N	N	N
I	2876470	2876621	coding_promoter	WBGene00004412,WBGene00022114	+/-	N	N	Y
I	2878659	2878810	other_element	.	.	N	N	N
I	2887299	2887450	coding_promoter	WBGene00022112	+	N	N	N
I	2888779	2888930	coding_promoter	WBGene00220195,WBGene00304792	+/-	N	N	N
I	2889500	2889651	other_element	.	.	N	N	N
I	2890720	2890871	other_element	.	.	N	N	N
I	2895124	2895275	other_element	.	.	N	N	N
I	2901014	2901165	coding_promoter	WBGene00022119,WBGene00001791	+/-	N	N	N
I	2904189	2904340	other_element	.	.	N	N	N
I	2905715	2905866	coding_promoter	WBGene00022119	-	Y	Y	Y
I	2925101	2925252	coding_promoter	WBGene00022107	+	N	N	N
I	2928130	2928281	coding_promoter	WBGene00022122	+	N	N	Y
I	2929665	2929816	coding_promoter	WBGene00003836	+	N	N	N
I	2930221	2930372	other_element	.	.	N	N	N
I	2935668	2935819	coding_promoter	WBGene00022121	+	N	N	N
I	2944619	2944770	other_element	.	.	N	N	N
I	2944868	2945019	other_element	.	.	N	N	N
I	2945491	2945642	other_element	.	.	N	N	N
I	2945809	2945960	unknown_promoter	.	.	N	N	N
I	2947048	2947199	other_element	.	.	N	N	N
I	2959251	2959402	other_element	.	.	N	N	N
I	2960605	2960756	other_element	.	.	N	N	N
I	2962065	2962216	other_element	.	.	N	N	N
I	2962411	2962562	unknown_promoter	.	.	N	N	N
I	2967703	2967854	other_element	.	.	N	N	N
I	2969669	2969820	other_element	.	.	N	N	N
I	2970717	2970868	other_element	.	.	N	N	N
I	2985189	2985340	other_element	.	.	N	N	N
I	2995596	2995747	other_element	.	.	N	N	N
I	2996002	2996153	coding_promoter	WBGene00022124,WBGene00001046	+/-	N	N	N
I	2996325	2996476	coding_promoter	WBGene00001046	+	N	N	N
I	2996716	2996867	coding_promoter	WBGene00022124	-	N	N	N
I	3004057	3004208	coding_promoter	WBGene00021838	+	N	N	N
I	3010406	3010557	coding_promoter	WBGene00000625	+	N	N	N
I	3014728	3014879	coding_promoter	WBGene00003186	-	N	N	N
I	3015392	3015543	coding_promoter	WBGene00003186,WBGene00021843	+/-	N	N	N
I	3019817	3019968	other_element	.	.	N	N	N
I	3032843	3032994	coding_promoter	WBGene00021845,WBGene00021841	+/-	N	N	N
I	3035931	3036082	other_element	.	.	N	N	Y
I	3049453	3049604	other_element	.	.	N	N	N
I	3059117	3059268	coding_promoter	WBGene00021846,WBGene00021840	+/-	N	N	N
I	3070173	3070324	coding_promoter	WBGene00000205	-	N	N	N
I	3085117	3085268	other_element	.	.	N	N	N
I	3085408	3085559	other_element	.	.	N	N	N
I	3087191	3087342	other_element	.	.	N	N	N
I	3091326	3091477	other_element	.	.	N	N	N
I	3094289	3094440	other_element	.	.	N	N	N
I	3096254	3096405	coding_promoter	WBGene00019698	-	N	N	N
I	3097459	3097610	unknown_promoter	.	.	N	N	N
I	3100768	3100919	other_element	.	.	N	N	N
I	3101798	3101949	coding_promoter	WBGene00003654	+	N	N	N
I	3102209	3102360	other_element	.	.	N	N	N
I	3103181	3103332	coding_promoter	WBGene00003654	+	N	N	N
I	3105532	3105683	unknown_promoter	.	.	Y	Y	Y
I	3105778	3105929	other_element	.	.	Y	Y	Y
I	3106554	3106705	other_element	.	.	N	N	N
I	3110736	3110887	coding_promoter	WBGene00195056	-	N	N	N
I	3113711	3113862	other_element	.	.	N	N	N
I	3114032	3114183	other_element	.	.	N	N	N
I	3117401	3117552	other_element	.	.	N	N	N
I	3119109	3119260	other_element	.	.	N	N	N
I	3121714	3121865	other_element	.	.	N	N	N
I	3122050	3122201	other_element	.	.	N	N	N
I	3123703	3123854	other_element	.	.	N	N	N
I	3129725	3129876	other_element	.	.	N	N	N
I	3140600	3140751	coding_promoter	WBGene00045387	-	N	N	N
I	3143156	3143307	coding_promoter	WBGene00019597	-	N	N	N
I	3147838	3147989	coding_promoter	WBGene00003062,WBGene00019595	+/-	N	N	N
I	3148098	3148249	other_element	.	.	N	N	N
I	3151350	3151501	other_element	.	.	Y	Y	Y
I	3152084	3152235	coding_promoter	WBGene00019598	-	Y	Y	Y
I	3152452	3152603	coding_promoter	WBGene00019594	+	Y	N	N
I	3154649	3154800	other_element	.	.	N	N	N
I	3156725	3156876	other_element	.	.	N	N	N
I	3158333	3158484	other_element	.	.	N	N	N
I	3158730	3158881	other_element	.	.	N	N	N
I	3162538	3162689	coding_promoter	WBGene00006888,WBGene00021829	+/-	N	Y	Y
I	3171591	3171742	other_element	.	.	N	N	N
I	3176537	3176688	other_element	.	.	N	N	N
I	3192721	3192872	coding_promoter	WBGene00021831	-	N	N	N
I	3194843	3194994	other_element	.	.	N	N	N
I	3198972	3199123	coding_promoter	WBGene00021832	-	Y	Y	Y
I	3205133	3205284	other_element	.	.	N	N	N
I	3205466	3205617	coding_promoter	WBGene00021835	+	N	N	N
I	3206471	3206622	coding_promoter	WBGene00021835	+	N	N	N
I	3207810	3207961	other_element	.	.	N	N	N
I	3210393	3210544	other_element	.	.	N	N	N
I	3212408	3212559	other_element	.	.	Y	N	Y
I	3218852	3219003	other_element	.	.	N	N	N
I	3222998	3223149	coding_promoter	WBGene00004404	-	N	N	N
I	3228033	3228184	coding_promoter	WBGene00000413,WBGene00021826	+/-	N	N	N
I	3246226	3246377	coding_promoter	WBGene00021834	-	N	N	N
I	3246529	3246680	other_element	.	.	N	N	N
I	3247374	3247525	other_element	.	.	N	N	N
I	3247883	3248034	other_element	.	.	N	N	N
I	3248168	3248319	other_element	.	.	N	N	N
I	3248639	3248790	coding_promoter	WBGene00021834	-	N	N	N
I	3249120	3249271	other_element	.	.	N	N	N
I	3251159	3251310	other_element	.	.	N	N	N
I	3256148	3256299	other_element	.	.	N	N	N
I	3265367	3265518	coding_promoter	WBGene00020915	+	Y	N	N
I	3266015	3266166	coding_promoter	WBGene00021552	-	N	N	N
I	3266709	3266860	coding_promoter	WBGene00021552,WBGene00020915	+/-	N	N	Y
I	3267066	3267217	coding_promoter	WBGene00020915	+	N	N	N
I	3269163	3269314	other_element	.	.	Y	N	Y
I	3269621	3269772	other_element	.	.	N	N	N
I	3277868	3278019	other_element	.	.	N	N	N
I	3281756	3281907	coding_promoter	WBGene00004154	-	N	N	N
I	3292875	3293026	other_element	.	.	N	N	N
I	3293315	3293466	other_element	.	.	N	N	N
I	3293883	3294034	other_element	.	.	N	N	N
I	3295380	3295531	other_element	.	.	N	N	N
I	3296046	3296197	other_element	.	.	N	N	N
I	3297130	3297281	coding_promoter	WBGene00020917	-	N	N	N
I	3298254	3298405	coding_promoter	WBGene00020917	-	N	N	N
I	3307400	3307551	other_element	.	.	N	N	N
I	3309694	3309845	other_element	.	.	N	N	N
I	3311194	3311345	coding_promoter	WBGene00000036	-	N	N	N
I	3316617	3316768	coding_promoter	WBGene00000036	-	N	N	N
I	3325018	3325169	other_element	.	.	N	N	N
I	3328794	3328945	other_element	.	.	N	N	N
I	3330894	3331045	coding_promoter	WBGene00021549	-	N	N	N
I	3332756	3332907	other_element	.	.	N	N	N
I	3334007	3334158	other_element	.	.	Y	Y	Y
I	3334557	3334708	other_element	.	.	N	N	N
I	3335977	3336128	other_element	.	.	N	N	N
I	3337484	3337635	unknown_promoter	.	.	N	N	N
I	3338373	3338524	other_element	.	.	N	N	N
I	3349973	3350124	coding_promoter	WBGene00021551	-	N	N	N
I	3351442	3351593	other_element	.	.	N	N	N
I	3353483	3353634	other_element	.	.	N	N	N
I	3366840	3366991	other_element	.	.	Y	N	N
I	3367233	3367384	other_element	.	.	Y	N	Y
I	3368089	3368240	other_element	.	.	Y	N	N
I	3368670	3368821	coding_promoter	WBGene00021035,WBGene00021038	+/-	Y	N	N
I	3371519	3371670	pseudogene_promoter	.	.	Y	N	N
I	3380391	3380542	other_element	.	.	N	N	N
I	3381724	3381875	unknown_promoter	.	.	N	N	N
I	3382706	3382857	other_element	.	.	N	N	N
I	3386475	3386626	other_element	.	.	N	N	N
I	3392042	3392193	other_element	.	.	N	N	N
I	3393537	3393688	other_element	.	.	N	N	N
I	3404189	3404340	other_element	.	.	N	N	N
I	3405717	3405868	coding_promoter	WBGene00021036	-	N	N	N
I	3406976	3407127	other_element	.	.	N	N	N
I	3408047	3408198	other_element	.	.	N	N	N
I	3409476	3409627	coding_promoter	WBGene00019362	+	N	N	N
I	3409808	3409959	coding_promoter	WBGene00019362	+	N	N	N
I	3410173	3410324	other_element	.	.	N	N	N
I	3412422	3412573	coding_promoter	WBGene00019362	+	N	N	N
I	3418016	3418167	other_element	.	.	N	N	N
I	3419464	3419615	coding_promoter	WBGene00019361	+	N	N	N
I	3425944	3426095	other_element	.	.	N	N	N
I	3427887	3428038	other_element	.	.	N	N	N
I	3428747	3428898	other_element	.	.	Y	N	N
I	3438640	3438791	coding_promoter	WBGene00004775	-	Y	N	N
I	3438904	3439055	coding_promoter	WBGene00004775,WBGene00006440	+/-	N	N	N
I	3466066	3466217	other_element	.	.	Y	N	N
I	3466412	3466563	coding_promoter	WBGene00021640,WBGene00004978	+/-	Y	N	Y
I	3466784	3466935	coding_promoter	WBGene00004978	+	N	N	Y
I	3472825	3472976	unknown_promoter	.	.	N	N	N
I	3481486	3481637	coding_promoter	WBGene00000794	+	N	N	N
I	3499710	3499861	other_element	.	.	N	N	N
I	3500745	3500896	other_element	.	.	N	N	N
I	3501209	3501360	other_element	.	.	N	N	N
I	3502727	3502878	coding_promoter	WBGene00021637	+	N	N	N
I	3508678	3508829	other_element	.	.	N	N	N
I	3510638	3510789	other_element	.	.	N	N	N
I	3514391	3514542	other_element	.	.	N	N	Y
I	3515529	3515680	other_element	.	.	N	N	N
I	3516367	3516518	coding_promoter	WBGene00021644,WBGene00021636	+/-	N	N	N
I	3529471	3529622	other_element	.	.	N	N	N
I	3529979	3530130	coding_promoter	WBGene00021645	-	N	N	N
I	3531016	3531167	coding_promoter	WBGene00021645	-	N	N	N
I	3533812	3533963	coding_promoter	WBGene00021635	+	N	N	N
I	3534545	3534696	coding_promoter	WBGene00021635	+	N	N	N
I	3546972	3547123	coding_promoter	WBGene00004389,WBGene00021634	+/-	N	N	N
I	3553393	3553544	other_element	.	.	N	N	N
I	3560111	3560262	other_element	.	.	N	N	N
I	3562608	3562759	other_element	.	.	N	N	N
I	3562915	3563066	coding_promoter	WBGene00021647,WBGene00045399	+/-	N	N	N
I	3563969	3564120	coding_promoter	WBGene00021647,WBGene00045399	+/-	N	N	N
I	3600827	3600978	coding_promoter	WBGene00003060	-	N	N	N
I	3603241	3603392	coding_promoter	WBGene00044436	+	Y	N	N
I	3603855	3604006	coding_promoter	WBGene00003060	-	Y	Y	Y
I	3605732	3605883	coding_promoter	WBGene00021648	-	N	N	N
I	3608297	3608448	coding_promoter	WBGene00021649,WBGene00002144	+/-	Y	N	Y
I	3616381	3616532	other_element	.	.	N	N	N
I	3620408	3620559	coding_promoter	WBGene00044437	+	N	N	N
I	3627127	3627278	other_element	.	.	N	N	N
I	3632074	3632225	other_element	.	.	N	N	N
I	3636619	3636770	coding_promoter	WBGene00020902,WBGene00020901	+/-	N	N	N
I	3637326	3637477	coding_promoter	WBGene00020901	+	N	N	N
I	3638911	3639062	non-coding_RNA	.	.	N	N	N
I	3644868	3645019	other_element	.	.	N	N	N
I	3646079	3646230	other_element	.	.	N	N	N
I	3646847	3646998	other_element	.	.	N	N	N
I	3648107	3648258	coding_promoter	WBGene00000368	-	N	N	N
I	3650791	3650942	other_element	.	.	N	N	N
I	3652772	3652923	other_element	.	.	N	N	N
I	3663161	3663312	other_element	.	.	N	Y	N
I	3663587	3663738	coding_promoter	WBGene00020903	-	N	N	N
I	3664037	3664188	coding_promoter	WBGene00020903	-	N	N	N
I	3670830	3670981	other_element	.	.	N	N	N
I	3671320	3671471	other_element	.	.	N	N	N
I	3671880	3672031	other_element	.	.	N	N	N
I	3672721	3672872	other_element	.	.	N	N	N
I	3675811	3675962	other_element	.	.	N	N	N
I	3680068	3680219	other_element	.	.	N	N	N
I	3680904	3681055	coding_promoter	WBGene00001501	-	N	N	N
I	3682043	3682194	coding_promoter	WBGene00001501	-	N	N	N
I	3682941	3683092	other_element	.	.	N	N	N
I	3684082	3684233	coding_promoter	WBGene00004272,WBGene00017025	+/-	Y	Y	Y
I	3684574	3684725	coding_promoter	WBGene00004272,WBGene00017025	+/-	N	N	N
I	3697584	3697735	coding_promoter	WBGene00003418	-	Y	Y	Y
I	3697802	3697953	coding_promoter	WBGene00003418,WBGene00002042	+/-	Y	Y	Y
I	3698054	3698205	coding_promoter	WBGene00002042	+	N	N	N
I	3700548	3700699	other_element	.	.	Y	N	N
I	3709967	3710118	non-coding_RNA	.	.	N	N	Y
I	3710359	3710510	coding_promoter	WBGene00017651	-	N	N	N
I	3710720	3710871	other_element	.	.	N	N	N
I	3713581	3713732	other_element	.	.	N	N	N
I	3714086	3714237	other_element	.	.	N	N	N
I	3720888	3721039	other_element	.	.	N	N	N
I	3721733	3721884	coding_promoter	WBGene00003040	-	N	N	N
I	3722661	3722812	other_element	.	.	N	N	N
I	3723528	3723679	unknown_promoter	.	.	N	N	N
I	3724762	3724913	other_element	.	.	N	N	N
I	3726460	3726611	other_element	.	.	Y	N	N
I	3726687	3726838	coding_promoter	WBGene00001601	+	Y	N	N
I	3726987	3727138	coding_promoter	WBGene00001601	+	Y	N	N
I	3727413	3727564	other_element	.	.	Y	N	N
I	3729484	3729635	other_element	.	.	Y	N	N
I	3731177	3731328	coding_promoter	WBGene00020467	+	Y	N	N
I	3732648	3732799	other_element	.	.	N	N	N
I	3733803	3733954	other_element	.	.	N	N	N
I	3734351	3734502	other_element	.	.	N	N	N
I	3737687	3737838	other_element	.	.	N	N	N
I	3738296	3738447	other_element	.	.	N	N	N
I	3738957	3739108	other_element	.	.	N	N	N
I	3739343	3739494	other_element	.	.	N	N	N
I	3740472	3740623	coding_promoter	WBGene00004147,WBGene00020466	+/-	N	N	N
I	3741221	3741372	coding_promoter	WBGene00004147,WBGene00020466	+/-	N	N	N
I	3752214	3752365	other_element	.	.	N	N	N
I	3752866	3753017	other_element	.	.	N	N	N
I	3754188	3754339	other_element	.	.	N	N	N
I	3754564	3754715	other_element	.	.	N	N	N
I	3759130	3759281	coding_promoter	WBGene00002134	-	N	N	N
I	3762697	3762848	other_element	.	.	N	N	N
I	3781554	3781705	coding_promoter	WBGene00004368,WBGene00016323	+/-	N	Y	N
I	3781809	3781960	coding_promoter	WBGene00016323	+	N	N	N
I	3783893	3784044	other_element	.	.	N	N	N
I	3784561	3784712	other_element	.	.	Y	Y	Y
I	3785323	3785474	other_element	.	.	N	N	N
I	3785969	3786120	other_element	.	.	N	N	N
I	3787703	3787854	coding_promoter	WBGene00004425	+	N	N	Y
I	3788075	3788226	other_element	.	.	Y	N	N
I	3788648	3788799	other_element	.	.	Y	N	N
I	3793024	3793175	coding_promoter	WBGene00004217	-	Y	N	N
I	3793490	3793641	other_element	.	.	N	N	N
I	3798622	3798773	other_element	.	.	N	N	N
I	3804796	3804947	other_element	.	.	N	N	N
I	3805692	3805843	coding_promoter	WBGene00006751	-	N	N	N
I	3806078	3806229	coding_promoter	WBGene00006751	-	Y	Y	Y
I	3806617	3806768	other_element	.	.	N	N	N
I	3807540	3807691	other_element	.	.	N	N	N
I	3816951	3817102	coding_promoter	WBGene00016326	-	N	N	N
I	3817358	3817509	coding_promoter	WBGene00003797	+	Y	Y	Y
I	3817830	3817981	coding_promoter	WBGene00016326,WBGene00003797	+/-	N	N	Y
I	3821740	3821891	coding_promoter	WBGene00006833	+	N	N	N
I	3822308	3822459	other_element	.	.	N	N	N
I	3822770	3822921	other_element	.	.	N	N	N
I	3823544	3823695	other_element	.	.	N	N	N
I	3824357	3824508	other_element	.	.	N	N	N
I	3824704	3824855	coding_promoter	WBGene00006833	+	N	N	N
I	3825173	3825324	other_element	.	.	N	N	N
I	3825845	3825996	other_element	.	.	N	N	N
I	3826216	3826367	other_element	.	.	N	N	N
I	3826530	3826681	other_element	.	.	N	N	Y
I	3827034	3827185	coding_promoter	WBGene00018765	+	N	N	N
I	3828468	3828619	other_element	.	.	N	N	N
I	3829362	3829513	coding_promoter	WBGene00018764	+	N	N	N
I	3829774	3829925	coding_promoter	WBGene00018764	+	N	N	N
I	3830272	3830423	coding_promoter	WBGene00018764	+	N	N	N
I	3830743	3830894	other_element	.	.	N	N	N
I	3837747	3837898	other_element	.	.	N	N	N
I	3841575	3841726	coding_promoter	WBGene00020188	-	N	N	N
I	3842600	3842751	coding_promoter	WBGene00020188	-	N	N	N
I	3843683	3843834	other_element	.	.	N	N	N
I	3845893	3846044	other_element	.	.	N	N	N
I	3858216	3858367	other_element	.	.	N	N	N
I	3860729	3860880	other_element	.	.	N	N	N
I	3861553	3861704	other_element	.	.	N	N	N
I	3862017	3862168	other_element	.	.	N	N	N
I	3862511	3862662	coding_promoter	WBGene00020190	-	N	N	Y
I	3864583	3864734	other_element	.	.	N	N	N
I	3865996	3866147	coding_promoter	WBGene00001832	-	N	N	N
I	3866631	3866782	coding_promoter	WBGene00001832	-	Y	N	Y
I	3867296	3867447	coding_promoter	WBGene00020185	+	N	N	N
I	3873328	3873479	coding_promoter	WBGene00020191,WBGene00020184	+/-	N	N	N
I	3873894	3874045	coding_promoter	WBGene00020184	+	N	N	N
I	3876847	3876998	coding_promoter	WBGene00020193,WBGene00016837	+/-	N	N	N
I	3887182	3887333	coding_promoter	WBGene00000012	-	N	N	N
I	3889276	3889427	other_element	.	.	N	N	N
I	3891526	3891677	coding_promoter	WBGene00016838	-	N	N	N
I	3899385	3899536	coding_promoter	WBGene00001430	-	N	N	N
I	3899838	3899989	coding_promoter	WBGene00001430	-	N	N	N
I	3906278	3906429	other_element	.	.	N	N	N
I	3908520	3908671	coding_promoter	WBGene00003950	+	N	N	N
I	3910605	3910756	coding_promoter	WBGene00020625	-	N	N	N
I	3925155	3925306	coding_promoter	WBGene00020628	-	Y	Y	Y
I	3928261	3928412	other_element	.	.	N	N	N
I	3930197	3930348	other_element	.	.	N	N	N
I	3930512	3930663	coding_promoter	WBGene00020629	-	N	N	N
I	3931840	3931991	coding_promoter	WBGene00020652	+	Y	N	Y
I	3934863	3935014	other_element	.	.	Y	N	N
I	3935129	3935280	other_element	.	.	N	N	N
I	3954069	3954220	coding_promoter	WBGene00003072	-	N	N	N
I	3954762	3954913	other_element	.	.	N	N	N
I	3955538	3955689	other_element	.	.	N	N	N
I	3956604	3956755	other_element	.	.	N	N	N
I	3958510	3958661	unknown_promoter	.	.	N	N	N
I	3959590	3959741	other_element	.	.	N	N	N
I	3976206	3976357	coding_promoter	WBGene00017909	-	N	N	N
I	3982864	3983015	coding_promoter	WBGene00000197	+	N	N	N
I	3986577	3986728	other_element	.	.	N	N	N
I	3987224	3987375	other_element	.	.	N	N	N
I	3987798	3987949	coding_promoter	WBGene00000779	+	N	N	N
I	3988731	3988882	other_element	.	.	N	N	N
I	3989494	3989645	other_element	.	.	N	N	N
I	3990244	3990395	other_element	.	.	N	N	N
I	3991195	3991346	coding_promoter	WBGene00017908	+	N	N	N
I	3992436	3992587	other_element	.	.	N	N	N
I	3993589	3993740	other_element	.	.	N	N	N
I	3994550	3994701	other_element	.	.	N	N	N
I	3996678	3996829	other_element	.	.	N	N	N
I	3996960	3997111	other_element	.	.	N	N	N
I	4001855	4002006	other_element	.	.	N	N	N
I	4005658	4005809	other_element	.	.	N	N	N
I	4006411	4006562	other_element	.	.	N	N	N
I	4008244	4008395	other_element	.	.	N	N	N
I	4008744	4008895	other_element	.	.	N	N	N
I	4009670	4009821	other_element	.	.	N	N	N
I	4012309	4012460	other_element	.	.	N	N	N
I	4012912	4013063	other_element	.	.	N	N	N
I	4013793	4013944	other_element	.	.	N	N	N
I	4017921	4018072	coding_promoter	WBGene00006805	-	N	N	N
I	4018493	4018644	unknown_promoter	.	.	N	N	N
I	4020635	4020786	other_element	.	.	N	N	N
I	4021076	4021227	other_element	.	.	N	N	N
I	4029403	4029554	other_element	.	.	N	N	N
I	4030653	4030804	other_element	.	.	N	N	N
I	4032561	4032712	other_element	.	.	N	N	N
I	4035462	4035613	coding_promoter	WBGene00006820	+	N	N	N
I	4037003	4037154	other_element	.	.	N	N	N
I	4037789	4037940	other_element	.	.	N	N	N
I	4040688	4040839	other_element	.	.	N	N	N
I	4046799	4046950	coding_promoter	WBGene00006820	+	N	N	N
I	4050650	4050801	other_element	.	.	N	N	N
I	4072795	4072946	other_element	.	.	N	N	N
I	4073735	4073886	coding_promoter	WBGene00015631	-	N	N	N
I	4081296	4081447	coding_promoter	WBGene00006820	+	N	N	N
I	4091754	4091905	other_element	.	.	N	N	N
I	4094036	4094187	coding_promoter	WBGene00016066	+	N	Y	N
I	4099655	4099806	other_element	.	.	N	N	N
I	4108724	4108875	other_element	.	.	N	N	N
I	4114536	4114687	coding_promoter	WBGene00000867	+	Y	N	Y
I	4116190	4116341	other_element	.	.	Y	N	N
I	4126007	4126158	coding_promoter	WBGene00003029	+	N	N	N
I	4132244	4132395	coding_promoter	WBGene00002696,WBGene00017085	+/-	N	N	N
I	4136926	4137077	other_element	.	.	N	N	N
I	4137221	4137372	other_element	.	.	N	N	N
I	4137475	4137626	other_element	.	.	N	N	N
I	4138765	4138916	non-coding_RNA	.	.	N	N	N
I	4139386	4139537	coding_promoter	WBGene00017088	-	N	N	N
I	4139747	4139898	other_element	.	.	N	N	N
I	4140351	4140502	other_element	.	.	N	N	N
I	4140759	4140910	coding_promoter	WBGene00017088	-	N	N	N
I	4145229	4145380	other_element	.	.	N	N	N
I	4147122	4147273	coding_promoter	WBGene00077701	-	N	N	N
I	4152566	4152717	other_element	.	.	N	N	N
I	4155675	4155826	other_element	.	.	N	N	N
I	4157318	4157469	other_element	.	.	N	N	N
I	4158174	4158325	other_element	.	.	N	N	N
I	4161176	4161327	coding_promoter	WBGene00002137,WBGene00002138	+/-	N	N	N
I	4161859	4162010	coding_promoter	WBGene00002138	+	N	N	N
I	4171003	4171154	other_element	.	.	Y	N	N
I	4172061	4172212	non-coding_RNA	.	.	N	N	N
I	4173826	4173977	coding_promoter	WBGene00004464	+	N	N	N
I	4174320	4174471	coding_promoter	WBGene00004464	+	N	N	N
I	4174677	4174828	coding_promoter	WBGene00020037	-	N	N	N
I	4174988	4175139	coding_promoter	WBGene00020037,WBGene00004464	+/-	N	Y	Y
I	4175872	4176023	non-coding_RNA	.	.	N	N	N
I	4177489	4177640	other_element	.	.	N	N	N
I	4178554	4178705	coding_promoter	WBGene00020038,WBGene00020031	+/-	N	N	N
I	4181832	4181983	other_element	.	.	N	N	N
I	4182213	4182364	other_element	.	.	N	Y	Y
I	4184555	4184706	other_element	.	.	N	N	N
I	4185382	4185533	coding_promoter	WBGene00004093	+	N	N	N
I	4185668	4185819	unknown_promoter	.	.	Y	N	N
I	4185960	4186111	coding_promoter	WBGene00004093	+	Y	N	N
I	4186351	4186502	coding_promoter	WBGene00004093	+	N	N	N
I	4187181	4187332	other_element	.	.	N	N	N
I	4187472	4187623	other_element	.	.	N	N	N
I	4198671	4198822	other_element	.	.	Y	N	N
I	4199349	4199500	other_element	.	.	N	N	N
I	4199722	4199873	other_element	.	.	N	N	N
I	4200056	4200207	other_element	.	.	N	N	N
I	4201791	4201942	other_element	.	.	N	N	N
I	4202789	4202940	other_element	.	.	N	N	N
I	4210410	4210561	coding_promoter	WBGene00001985,WBGene00015971	+/-	Y	Y	Y
I	4210734	4210885	coding_promoter	WBGene00015971	+	N	N	N
I	4215726	4215877	coding_promoter	WBGene00015976	-	N	N	N
I	4216475	4216626	other_element	.	.	N	N	N
I	4218420	4218571	other_element	.	.	N	N	N
I	4223130	4223281	other_element	.	.	N	N	N
I	4224891	4225042	other_element	.	.	N	N	N
I	4242493	4242644	other_element	.	.	N	N	N
I	4247517	4247668	coding_promoter	WBGene00016606,WBGene00007001	+/-	N	N	N
I	4254041	4254192	other_element	.	.	N	N	N
I	4254737	4254888	unknown_promoter	.	.	N	Y	Y
I	4265938	4266089	other_element	.	.	N	N	N
I	4270477	4270628	coding_promoter	WBGene00000382,WBGene00016601	+/-	N	N	N
I	4298089	4298240	coding_promoter	WBGene00021629	+	N	N	N
I	4299163	4299314	other_element	.	.	N	N	N
I	4299582	4299733	other_element	.	.	N	N	N
I	4302329	4302480	coding_promoter	WBGene00021628	+	N	Y	Y
I	4302855	4303006	other_element	.	.	N	N	N
I	4303946	4304097	other_element	.	.	N	N	N
I	4308270	4308421	other_element	.	.	N	N	N
I	4311697	4311848	other_element	.	.	N	N	N
I	4312796	4312947	other_element	.	.	N	N	N
I	4313662	4313813	other_element	.	.	N	N	N
I	4314443	4314594	unknown_promoter	.	.	N	N	N
I	4315112	4315263	other_element	.	.	N	N	N
I	4315485	4315636	other_element	.	.	N	N	N
I	4316422	4316573	other_element	.	.	N	N	N
I	4317169	4317320	other_element	.	.	N	N	N
I	4320798	4320949	coding_promoter	WBGene00000140	+	N	N	N
I	4322484	4322635	other_element	.	.	N	N	N
I	4322751	4322902	other_element	.	.	N	N	N
I	4323879	4324030	other_element	.	.	N	N	N
I	4324173	4324324	other_element	.	.	N	N	N
I	4328173	4328324	other_element	.	.	N	N	N
I	4328943	4329094	other_element	.	.	N	N	N
I	4329376	4329527	other_element	.	.	N	N	N
I	4330631	4330782	other_element	.	.	N	N	N
I	4332305	4332456	coding_promoter	WBGene00000140	+	N	N	N
I	4332977	4333128	coding_promoter	WBGene00000140	+	N	N	N
I	4333917	4334068	other_element	.	.	N	N	N
I	4334452	4334603	other_element	.	.	N	N	N
I	4367887	4368038	coding_promoter	WBGene00022834,WBGene00022832	+/-	N	N	N
I	4373099	4373250	coding_promoter	WBGene00003061	-	N	N	N
I	4373357	4373508	coding_promoter	WBGene00003061,WBGene00022831	+/-	N	N	N
I	4374289	4374440	other_element	.	.	N	N	N
I	4375127	4375278	other_element	.	.	N	N	N
I	4375526	4375677	other_element	.	.	N	N	N
I	4381790	4381941	coding_promoter	WBGene00022836	-	N	N	Y
I	4382055	4382206	coding_promoter	WBGene00022836	-	Y	N	Y
I	4382297	4382448	coding_promoter	WBGene00022830	+	N	N	N
I	4385761	4385912	other_element	.	.	Y	N	N
I	4386519	4386670	coding_promoter	WBGene00000962	+	N	N	N
I	4389330	4389481	other_element	.	.	Y	N	N
I	4404701	4404852	other_element	.	.	N	N	N
I	4416673	4416824	other_element	.	.	N	N	N
I	4419145	4419296	other_element	.	.	N	N	N
I	4431992	4432143	coding_promoter	WBGene00016562	-	N	N	N
I	4433142	4433293	other_element	.	.	N	N	N
I	4434043	4434194	other_element	.	.	N	N	N
I	4434751	4434902	other_element	.	.	N	N	N
I	4435060	4435211	other_element	.	.	N	N	N
I	4436011	4436162	other_element	.	.	N	N	N
I	4436772	4436923	other_element	.	.	N	N	N
I	4437986	4438137	other_element	.	.	N	N	N
I	4439039	4439190	other_element	.	.	N	N	N
I	4440352	4440503	other_element	.	.	N	N	N
I	4444393	4444544	coding_promoter	WBGene00016562,WBGene00001231	+/-	N	N	N
I	4451049	4451200	coding_promoter	WBGene00016564	-	N	N	N
I	4452473	4452624	other_element	.	.	N	N	N
I	4453447	4453598	other_element	.	.	N	N	N
I	4454633	4454784	other_element	.	.	N	N	N
I	4455293	4455444	other_element	.	.	N	N	N
I	4455949	4456100	other_element	.	.	N	N	N
I	4456223	4456374	other_element	.	.	N	N	N
I	4456826	4456977	coding_promoter	WBGene00016566	-	N	N	N
I	4457378	4457529	coding_promoter	WBGene00016561	+	N	N	N
I	4457677	4457828	other_element	.	.	N	N	N
I	4458481	4458632	other_element	.	.	N	N	N
I	4459102	4459253	other_element	.	.	N	N	N
I	4459651	4459802	other_element	.	.	N	N	N
I	4460112	4460263	other_element	.	.	N	N	N
I	4460792	4460943	coding_promoter	WBGene00016565	-	N	N	N
I	4461517	4461668	other_element	.	.	N	N	N
I	4462511	4462662	other_element	.	.	N	N	N
I	4465264	4465415	other_element	.	.	N	N	N
I	4466927	4467078	other_element	.	.	N	N	N
I	4471814	4471965	other_element	.	.	N	N	N
I	4475161	4475312	unknown_promoter	.	.	N	N	N
I	4485095	4485246	other_element	.	.	N	N	N
I	4486712	4486863	other_element	.	.	N	N	N
I	4487187	4487338	other_element	.	.	N	N	N
I	4488243	4488394	coding_promoter	WBGene00020131	+	N	N	N
I	4489510	4489661	other_element	.	.	N	N	N
I	4490343	4490494	other_element	.	.	N	N	N
I	4491542	4491693	coding_promoter	WBGene00020131	+	N	N	N
I	4492466	4492617	unknown_promoter	.	.	N	N	N
I	4493401	4493552	other_element	.	.	N	N	N
I	4494108	4494259	other_element	.	.	N	N	N
I	4494795	4494946	other_element	.	.	N	N	N
I	4495104	4495255	coding_promoter	WBGene00020131	+	N	N	N
I	4496497	4496648	other_element	.	.	N	N	N
I	4508728	4508879	other_element	.	.	N	N	N
I	4511193	4511344	coding_promoter	WBGene00022470	-	N	N	N
I	4516208	4516359	coding_promoter	WBGene00022471	-	N	N	N
I	4517050	4517201	other_element	.	.	N	N	N
I	4528949	4529100	other_element	.	.	N	N	N
I	4534940	4535091	coding_promoter	WBGene00022473	-	N	N	N
I	4536056	4536207	coding_promoter	WBGene00022473	-	N	N	N
I	4537000	4537151	coding_promoter	WBGene00022473	-	Y	N	N
I	4537306	4537457	other_element	.	.	Y	N	N
I	4539925	4540076	coding_promoter	WBGene00022474	-	N	N	N
I	4557174	4557325	coding_promoter	WBGene00022475,WBGene00017010	+/-	N	N	N
I	4557667	4557818	coding_promoter	WBGene00022475	-	N	N	N
I	4562454	4562605	other_element	.	.	N	N	N
I	4563237	4563388	other_element	.	.	N	N	N
I	4563921	4564072	coding_promoter	WBGene00004113	+	N	N	N
I	4573642	4573793	other_element	.	.	Y	N	N
I	4574334	4574485	other_element	.	.	N	N	N
I	4578490	4578641	other_element	.	.	N	N	N
I	4578903	4579054	other_element	.	.	N	N	N
I	4583682	4583833	unknown_promoter	.	.	Y	N	N
I	4584092	4584243	other_element	.	.	Y	N	N
I	4584782	4584933	coding_promoter	WBGene00004479,WBGene00004436	+/-	N	N	Y
I	4586261	4586412	unknown_promoter	.	.	Y	N	N
I	4587139	4587290	other_element	.	.	N	N	N
I	4587570	4587721	coding_promoter	WBGene00017007	+	N	N	N
I	4591080	4591231	other_element	.	.	N	N	N
I	4592357	4592508	other_element	.	.	N	N	N
I	4593471	4593622	other_element	.	.	N	N	N
I	4596361	4596512	other_element	.	.	N	N	N
I	4597738	4597889	other_element	.	.	N	N	N
I	4602977	4603128	coding_promoter	WBGene00017004,WBGene00017011	+/-	N	N	N
I	4611582	4611733	other_element	.	.	N	N	N
I	4633611	4633762	coding_promoter	WBGene00016650,WBGene00016653	+/-	N	N	N
I	4635180	4635331	other_element	.	.	N	N	N
I	4635881	4636032	other_element	.	.	N	N	N
I	4636433	4636584	coding_promoter	WBGene00016655	-	N	N	N
I	4643339	4643490	coding_promoter	WBGene00015008	+	N	N	N
I	4644369	4644520	coding_promoter	WBGene00015008	+	N	N	N
I	4645446	4645597	other_element	.	.	Y	N	N
I	4645861	4646012	other_element	.	.	Y	N	N
I	4646538	4646689	other_element	.	.	Y	N	N
I	4646788	4646939	non-coding_RNA	.	.	Y	N	Y
I	4647181	4647332	coding_promoter	WBGene00004415,WBGene00015011	+/-	N	N	Y
I	4649592	4649743	other_element	.	.	N	N	N
I	4651080	4651231	other_element	.	.	N	N	N
I	4651811	4651962	other_element	.	.	N	N	N
I	4652964	4653115	coding_promoter	WBGene00015010	-	N	N	Y
I	4653249	4653400	coding_promoter	WBGene00015007	+	N	N	Y
I	4653812	4653963	coding_promoter	WBGene00015010	-	N	N	N
I	4654141	4654292	other_element	.	.	N	N	N
I	4654836	4654987	other_element	.	.	N	N	N
I	4662507	4662658	other_element	.	.	N	N	N
I	4663408	4663559	other_element	.	.	N	N	N
I	4667807	4667958	other_element	.	.	N	N	N
I	4671797	4671948	coding_promoter	WBGene00006961	-	N	N	N
I	4672227	4672378	coding_promoter	WBGene00006961,WBGene00006791	+/-	N	N	N
I	4672730	4672881	other_element	.	.	N	N	N
I	4673892	4674043	other_element	.	.	N	N	N
I	4677166	4677317	other_element	.	.	N	N	N
I	4677584	4677735	other_element	.	.	N	N	N
I	4679937	4680088	other_element	.	.	N	N	N
I	4683629	4683780	other_element	.	.	N	N	N
I	4684510	4684661	non-coding_RNA	.	.	N	N	N
I	4699371	4699522	other_element	.	.	N	N	N
I	4700240	4700391	other_element	.	.	N	N	N
I	4700515	4700666	other_element	.	.	N	N	N
I	4701215	4701366	coding_promoter	WBGene00007053	-	N	N	N
I	4703237	4703388	other_element	.	.	N	N	N
I	4704376	4704527	coding_promoter	WBGene00021112	+	N	N	N
I	4714697	4714848	other_element	.	.	N	N	N
I	4715478	4715629	coding_promoter	WBGene00021114	-	N	N	N
I	4720366	4720517	other_element	.	.	N	N	N
I	4721105	4721256	coding_promoter	WBGene00015695	+	N	N	N
I	4726672	4726823	other_element	.	.	N	N	N
I	4727153	4727304	coding_promoter	WBGene00015693	+	N	N	N
I	4730573	4730724	other_element	.	.	N	N	N
I	4731410	4731561	coding_promoter	WBGene00015692	+	N	N	N
I	4732001	4732152	other_element	.	.	N	N	N
I	4744824	4744975	other_element	.	.	N	N	N
I	4745431	4745582	coding_promoter	WBGene00002694	-	N	N	N
I	4746922	4747073	other_element	.	.	N	N	N
I	4747499	4747650	coding_promoter	WBGene00002694,WBGene00015691	+/-	N	N	N
I	4748847	4748998	other_element	.	.	N	N	N
I	4750951	4751102	other_element	.	.	N	N	N
I	4755036	4755187	other_element	.	.	N	N	N
I	4765576	4765727	pseudogene_promoter	.	.	Y	N	Y
I	4766202	4766353	coding_promoter	WBGene00019769	-	N	N	N
I	4767026	4767177	other_element	.	.	N	N	N
I	4767800	4767951	other_element	.	.	N	N	N
I	4769298	4769449	coding_promoter	WBGene00019767	+	N	N	N
I	4769635	4769786	coding_promoter	WBGene00019767	+	N	N	Y
I	4769984	4770135	other_element	.	.	N	N	N
I	4771031	4771182	other_element	.	.	N	N	N
I	4772012	4772163	other_element	.	.	N	N	N
I	4773073	4773224	coding_promoter	WBGene00019770	-	N	N	N
I	4775868	4776019	other_element	.	.	N	N	N
I	4778852	4779003	coding_promoter	WBGene00019771	-	N	N	N
I	4782404	4782555	other_element	.	.	N	N	N
I	4785665	4785816	other_element	.	.	Y	N	N
I	4786087	4786238	other_element	.	.	N	N	N
I	4786960	4787111	other_element	.	.	N	N	N
I	4788546	4788697	coding_promoter	WBGene00019771,WBGene00023067	+/-	N	N	N
I	4788953	4789104	coding_promoter	WBGene00023067	+	N	N	N
I	4789932	4790083	coding_promoter	WBGene00019771,WBGene00023068	+/-	N	N	Y
I	4790441	4790592	other_element	.	.	N	N	N
I	4790798	4790949	other_element	.	.	N	N	N
I	4792562	4792713	coding_promoter	WBGene00006984	-	N	N	N
I	4803954	4804105	other_element	.	.	N	N	N
I	4804461	4804612	coding_promoter	WBGene00018797	+	N	N	N
I	4804841	4804992	other_element	.	.	N	N	N
I	4805418	4805569	coding_promoter	WBGene00018797	+	N	N	N
I	4826866	4827017	coding_promoter	WBGene00019013,WBGene00002034	+/-	Y	Y	Y
I	4829885	4830036	coding_promoter	WBGene00019011	+	N	N	N
I	4835344	4835495	other_element	.	.	N	N	N
I	4840982	4841133	other_element	.	.	N	N	N
I	4847318	4847469	other_element	.	.	N	N	N
I	4847717	4847868	other_element	.	.	N	N	N
I	4848066	4848217	other_element	.	.	N	N	N
I	4879572	4879723	other_element	.	.	N	N	N
I	4881269	4881420	unknown_promoter	.	.	N	N	N
I	4885159	4885310	other_element	.	.	N	N	N
I	4885724	4885875	other_element	.	.	N	N	N
I	4887992	4888143	coding_promoter	WBGene00001592	-	N	N	N
I	4895853	4896004	coding_promoter	WBGene00017674	+	Y	N	N
I	4900942	4901093	coding_promoter	WBGene00006774	-	N	N	N
I	4906720	4906871	coding_promoter	WBGene00017671	+	N	N	N
I	4908184	4908335	other_element	.	.	N	N	N
I	4909031	4909182	other_element	.	.	N	N	N
I	4911959	4912110	other_element	.	.	N	N	N
I	4914357	4914508	other_element	.	.	N	N	N
I	4914892	4915043	other_element	.	.	N	N	N
I	4915412	4915563	other_element	.	.	N	N	N
I	4916154	4916305	coding_promoter	WBGene00017675,WBGene00017676	+/-	N	N	N
I	4916463	4916614	other_element	.	.	N	N	N
I	4916778	4916929	other_element	.	.	N	N	N
I	4917389	4917540	other_element	.	.	N	N	N
I	4917688	4917839	coding_promoter	WBGene00017675	-	N	N	N
I	4918177	4918328	coding_promoter	WBGene00017675,WBGene00017676	+/-	N	N	N
I	4919545	4919696	other_element	.	.	N	N	N
I	4921215	4921366	coding_promoter	WBGene00017886	+	N	N	N
I	4926473	4926624	coding_promoter	WBGene00002075,WBGene00017886	+/-	N	N	Y
I	4928766	4928917	other_element	.	.	N	N	N
I	4932227	4932378	other_element	.	.	N	N	N
I	4932952	4933103	other_element	.	.	N	N	N
I	4933273	4933424	other_element	.	.	N	N	N
I	4934203	4934354	coding_promoter	WBGene00017885	+	N	N	N
I	4936360	4936511	other_element	.	.	N	N	N
I	4936951	4937102	other_element	.	.	N	N	N
I	4937237	4937388	other_element	.	.	N	N	N
I	4939889	4940040	other_element	.	.	Y	N	N
I	4941314	4941465	coding_promoter	WBGene00017885	+	N	N	N
I	4942245	4942396	other_element	.	.	N	N	N
I	4942663	4942814	other_element	.	.	N	N	N
I	4952633	4952784	other_element	.	.	N	N	N
I	4954242	4954393	other_element	.	.	N	N	N
I	4958256	4958407	coding_promoter	WBGene00044431	-	N	N	N
I	4958782	4958933	coding_promoter	WBGene00044431,WBGene00021015	+/-	Y	Y	Y
I	4959206	4959357	other_element	.	.	Y	N	Y
I	4961332	4961483	other_element	.	.	Y	N	N
I	4961755	4961906	other_element	.	.	Y	N	N
I	4962147	4962298	coding_promoter	WBGene00021014	+	Y	N	N
I	4967331	4967482	coding_promoter	WBGene00000155	-	N	N	N
I	4967584	4967735	coding_promoter	WBGene00000155	-	N	N	N
I	4973129	4973280	coding_promoter	WBGene00004900	+	N	N	N
I	4973688	4973839	other_element	.	.	N	N	N
I	4974185	4974336	other_element	.	.	N	N	N
I	4974734	4974885	other_element	.	.	N	N	N
I	4976202	4976353	other_element	.	.	N	N	N
I	4977439	4977590	other_element	.	.	N	N	N
I	4980107	4980258	coding_promoter	WBGene00004900	+	N	N	N
I	4992219	4992370	other_element	.	.	N	N	N
I	4993779	4993930	other_element	.	.	N	N	N
I	4994136	4994287	other_element	.	.	N	N	N
I	4994644	4994795	coding_promoter	WBGene00001117	-	N	N	N
I	4996043	4996194	other_element	.	.	N	N	N
I	4996598	4996749	coding_promoter	WBGene00003221	+	N	N	N
I	5008584	5008735	coding_promoter	WBGene00018789	+	N	N	N
I	5010012	5010163	other_element	.	.	N	N	N
I	5014745	5014896	other_element	.	.	N	N	N
I	5015743	5015894	other_element	.	.	N	N	N
I	5020150	5020301	coding_promoter	WBGene00003934	-	N	N	N
I	5024082	5024233	other_element	.	.	N	N	N
I	5025477	5025628	other_element	.	.	N	N	N
I	5027617	5027768	other_element	.	.	N	N	N
I	5027981	5028132	other_element	.	.	N	N	N
I	5031120	5031271	other_element	.	.	N	N	N
I	5033006	5033157	unknown_promoter	.	.	N	N	N
I	5033373	5033524	other_element	.	.	N	N	N
I	5034443	5034594	other_element	.	.	N	N	N
I	5035675	5035826	coding_promoter	WBGene00002979	+	N	N	N
I	5036603	5036754	other_element	.	.	N	N	N
I	5037321	5037472	coding_promoter	WBGene00002979	+	N	N	N
I	5038286	5038437	other_element	.	.	N	N	N
I	5049396	5049547	other_element	.	.	N	N	N
I	5049988	5050139	coding_promoter	WBGene00016728	+	N	N	N
I	5057012	5057163	other_element	.	.	N	N	N
I	5057446	5057597	other_element	.	.	N	N	N
I	5062143	5062294	other_element	.	.	N	N	N
I	5068062	5068213	other_element	.	.	N	N	N
I	5071341	5071492	other_element	.	.	N	N	N
I	5072302	5072453	other_element	.	.	N	N	N
I	5074445	5074596	coding_promoter	WBGene00016735	-	N	N	N
I	5075260	5075411	other_element	.	.	N	N	N
I	5079695	5079846	other_element	.	.	N	N	N
I	5082389	5082540	coding_promoter	WBGene00016258	-	N	N	N
I	5083223	5083374	unknown_promoter	.	.	N	N	N
I	5084613	5084764	other_element	.	.	N	N	N
I	5086466	5086617	other_element	.	.	N	N	N
I	5087910	5088061	coding_promoter	WBGene00002213	+	N	N	N
I	5100643	5100794	other_element	.	.	N	N	N
I	5104939	5105090	coding_promoter	WBGene00000502	-	N	N	N
I	5105838	5105989	other_element	.	.	N	N	N
I	5106121	5106272	coding_promoter	WBGene00003924,WBGene00022460	+/-	N	N	N
I	5110174	5110325	other_element	.	.	N	N	N
I	5110468	5110619	other_element	.	.	N	N	N
I	5111092	5111243	coding_promoter	WBGene00045212	-	N	N	N
I	5113866	5114017	coding_promoter	WBGene00022462	-	Y	N	N
I	5118880	5119031	coding_promoter	WBGene00022463,WBGene00022459	+/-	N	N	N
I	5127067	5127218	other_element	.	.	N	N	N
I	5127553	5127704	coding_promoter	WBGene00003132,WBGene00022458	+/-	N	N	N
I	5129226	5129377	coding_promoter	WBGene00003132	-	N	N	N
I	5130082	5130233	other_element	.	.	N	N	N
I	5130810	5130961	other_element	.	.	N	N	N
I	5131143	5131294	coding_promoter	WBGene00003132,WBGene00022456	+/-	N	N	N
I	5131475	5131626	other_element	.	.	N	N	N
I	5131915	5132066	other_element	.	.	N	N	N
I	5134224	5134375	coding_promoter	WBGene00003475	+	N	Y	Y
I	5134589	5134740	coding_promoter	WBGene00003475	+	N	N	N
I	5138023	5138174	coding_promoter	WBGene00022455	+	N	N	N
I	5139529	5139680	unknown_promoter	.	.	N	N	N
I	5140350	5140501	other_element	.	.	N	N	N
I	5141622	5141773	coding_promoter	WBGene00006797	+	N	N	N
I	5142380	5142531	other_element	.	.	Y	N	N
I	5142658	5142809	unknown_promoter	.	.	Y	N	N
I	5152936	5153087	other_element	.	.	N	N	N
I	5153669	5153820	other_element	.	.	N	N	N
I	5158269	5158420	other_element	.	.	N	N	N
I	5162048	5162199	other_element	.	.	Y	N	N
I	5162434	5162585	coding_promoter	WBGene00004094	-	Y	Y	Y
I	5164935	5165086	coding_promoter	WBGene00002804,WBGene00001833	+/-	N	N	N
I	5175665	5175816	coding_promoter	WBGene00004955	-	N	N	N
I	5176075	5176226	coding_promoter	WBGene00004955	-	N	N	N
I	5176377	5176528	other_element	.	.	N	N	N
I	5187353	5187504	other_element	.	.	N	N	N
I	5208432	5208583	other_element	.	.	N	N	N
I	5208957	5209108	other_element	.	.	N	N	N
I	5210118	5210269	other_element	.	.	N	N	N
I	5214879	5215030	other_element	.	.	N	N	N
I	5217265	5217416	other_element	.	.	N	N	N
I	5220966	5221117	other_element	.	.	N	N	N
I	5223767	5223918	other_element	.	.	N	N	N
I	5226413	5226564	other_element	.	.	N	N	N
I	5238424	5238575	other_element	.	.	N	N	N
I	5242126	5242277	coding_promoter	WBGene00015092	+	N	N	N
I	5243270	5243421	coding_promoter	WBGene00015092	+	N	N	N
I	5244192	5244343	coding_promoter	WBGene00015092	+	N	N	N
I	5244743	5244894	other_element	.	.	N	N	N
I	5252181	5252332	other_element	.	.	N	N	N
I	5255240	5255391	other_element	.	.	N	N	N
I	5255592	5255743	other_element	.	.	N	N	N
I	5256425	5256576	other_element	.	.	N	N	N
I	5256782	5256933	coding_promoter	WBGene00015094	-	Y	N	N
I	5261675	5261826	unknown_promoter	.	.	N	N	N
I	5268612	5268763	other_element	.	.	Y	N	N
I	5271119	5271270	coding_promoter	WBGene00015095	-	Y	N	N
I	5272628	5272779	other_element	.	.	N	N	N
I	5274284	5274435	coding_promoter	WBGene00015312	-	Y	N	Y
I	5281779	5281930	other_element	.	.	N	N	N
I	5287353	5287504	other_element	.	.	N	N	N
I	5288543	5288694	other_element	.	.	N	N	N
I	5289159	5289310	other_element	.	.	N	N	N
I	5289743	5289894	other_element	.	.	N	N	N
I	5290784	5290935	coding_promoter	WBGene00001333	-	N	N	N
I	5291851	5292002	other_element	.	.	N	N	N
I	5294550	5294701	other_element	.	.	N	N	N
I	5295300	5295451	other_element	.	.	N	N	N
I	5295681	5295832	coding_promoter	WBGene00001333	-	N	N	N
I	5298175	5298326	other_element	.	.	N	N	N
I	5300508	5300659	coding_promoter	WBGene00015313	-	Y	N	N
I	5307156	5307307	other_element	.	.	N	N	N
I	5307528	5307679	other_element	.	.	N	N	N
I	5308210	5308361	other_element	.	.	N	N	N
I	5309762	5309913	other_element	.	.	N	N	N
I	5311595	5311746	coding_promoter	WBGene00018596	+	N	N	N
I	5313100	5313251	coding_promoter	WBGene00018596	+	N	N	N
I	5314688	5314839	other_element	.	.	N	N	N
I	5316161	5316312	other_element	.	.	N	N	N
I	5316517	5316668	other_element	.	.	N	N	N
I	5319249	5319400	coding_promoter	WBGene00018599,WBGene00018595	+/-	N	N	N
I	5319511	5319662	coding_promoter	WBGene00018599,WBGene00018595	+/-	Y	N	N
I	5322341	5322492	other_element	.	.	N	N	N
I	5322801	5322952	other_element	.	.	N	N	N
I	5333379	5333530	other_element	.	.	N	N	N
I	5335072	5335223	other_element	.	.	N	N	N
I	5344380	5344531	coding_promoter	WBGene00018864	+	N	N	N
I	5345312	5345463	coding_promoter	WBGene00000150	-	N	N	N
I	5345911	5346062	coding_promoter	WBGene00018864	+	N	N	N
I	5353542	5353693	other_element	.	.	N	N	N
I	5353857	5354008	coding_promoter	WBGene00018866	-	N	N	N
I	5354134	5354285	coding_promoter	WBGene00018866,WBGene00000966	+/-	N	N	N
I	5355040	5355191	other_element	.	.	N	N	N
I	5357149	5357300	coding_promoter	WBGene00004087	+	Y	Y	Y
I	5357474	5357625	other_element	.	.	N	N	Y
I	5358144	5358295	other_element	.	.	N	N	N
I	5361976	5362127	other_element	.	.	N	N	N
I	5364525	5364676	other_element	.	.	N	N	N
I	5367913	5368064	coding_promoter	WBGene00018867,WBGene00018862	+/-	Y	Y	Y
I	5368731	5368882	other_element	.	.	N	N	N
I	5369316	5369467	other_element	.	.	N	N	N
I	5372652	5372803	other_element	.	.	N	N	N
I	5374409	5374560	other_element	.	.	N	N	N
I	5375431	5375582	other_element	.	.	N	N	N
I	5375946	5376097	other_element	.	.	N	N	N
I	5376443	5376594	coding_promoter	WBGene00004131	-	N	N	N
I	5377602	5377753	other_element	.	.	N	N	N
I	5378625	5378776	other_element	.	.	N	N	N
I	5379849	5380000	coding_promoter	WBGene00004131	-	N	N	N
I	5380165	5380316	other_element	.	.	N	N	N
I	5383426	5383577	other_element	.	.	N	N	N
I	5384134	5384285	other_element	.	.	N	N	N
I	5384586	5384737	coding_promoter	WBGene00004131	-	N	N	N
I	5385690	5385841	other_element	.	.	N	N	N
I	5386920	5387071	coding_promoter	WBGene00004131	-	N	N	N
I	5388593	5388744	other_element	.	.	N	N	N
I	5389146	5389297	other_element	.	.	N	N	N
I	5391315	5391466	other_element	.	.	N	N	N
I	5394776	5394927	other_element	.	.	N	N	N
I	5396790	5396941	other_element	.	.	N	N	N
I	5400348	5400499	unknown_promoter	.	.	N	N	N
I	5404470	5404621	other_element	.	.	N	N	N
I	5408511	5408662	coding_promoter	WBGene00001491	-	N	N	N
I	5409634	5409785	coding_promoter	WBGene00001491	-	N	N	N
I	5410833	5410984	other_element	.	.	N	N	N
I	5411403	5411554	other_element	.	.	N	N	N
I	5411738	5411889	coding_promoter	WBGene00001491	-	Y	Y	Y
I	5412547	5412698	coding_promoter	WBGene00001491	-	N	N	N
I	5414619	5414770	other_element	.	.	N	N	N
I	5415649	5415800	coding_promoter	WBGene00000761	-	N	N	N
I	5416323	5416474	coding_promoter	WBGene00000761	-	N	N	N
I	5420470	5420621	other_element	.	.	N	N	N
I	5421708	5421859	other_element	.	.	N	N	N
I	5422287	5422438	other_element	.	.	N	N	N
I	5429471	5429622	other_element	.	.	N	N	N
I	5429846	5429997	coding_promoter	WBGene00000230,WBGene00017852	+/-	N	N	N
I	5431412	5431563	other_element	.	.	N	N	N
I	5431767	5431918	other_element	.	.	N	N	N
I	5453093	5453244	other_element	.	.	N	N	N
I	5453358	5453509	other_element	.	.	N	N	N
I	5471046	5471197	coding_promoter	WBGene00001859	-	Y	N	N
I	5475510	5475661	other_element	.	.	N	N	N
I	5484568	5484719	coding_promoter	WBGene00015635	-	Y	N	N
I	5484818	5484969	other_element	.	.	N	N	N
I	5485120	5485271	other_element	.	.	Y	N	N
I	5485399	5485550	other_element	.	.	Y	N	N
I	5485915	5486066	coding_promoter	WBGene00004431	-	N	Y	Y
I	5491360	5491511	coding_promoter	WBGene00015633	+	N	N	N
I	5497557	5497708	coding_promoter	WBGene00015632	+	N	N	N
I	5499156	5499307	other_element	.	.	N	N	N
I	5500833	5500984	other_element	.	.	N	N	N
I	5502546	5502697	other_element	.	.	N	N	N
I	5509294	5509445	coding_promoter	WBGene00019077	-	N	Y	N
I	5511242	5511393	other_element	.	.	N	N	N
I	5511607	5511758	coding_promoter	WBGene00019079,WBGene00019075	+/-	N	N	N
I	5518812	5518963	coding_promoter	WBGene00019080,WBGene00019074	+/-	N	N	N
I	5519686	5519837	other_element	.	.	N	N	N
I	5528119	5528270	other_element	.	.	N	N	N
I	5533867	5534018	coding_promoter	WBGene00019082	-	Y	N	N
I	5540098	5540249	other_element	.	.	N	N	N
I	5540772	5540923	other_element	.	.	N	N	N
I	5544068	5544219	other_element	.	.	N	N	N
I	5545629	5545780	other_element	.	.	N	N	N
I	5550554	5550705	coding_promoter	WBGene00019693	-	N	N	Y
I	5563278	5563429	other_element	.	.	Y	N	N
I	5563736	5563887	coding_promoter	WBGene00019692	+	Y	Y	Y
I	5567290	5567441	other_element	.	.	Y	N	Y
I	5570547	5570698	other_element	.	.	N	N	N
I	5571502	5571653	other_element	.	.	N	N	N
I	5572990	5573141	coding_promoter	WBGene00000474,WBGene00019712	+/-	Y	N	N
I	5576844	5576995	other_element	.	.	Y	Y	Y
I	5579164	5579315	coding_promoter	WBGene00002225	-	Y	N	Y
I	5579440	5579591	coding_promoter	WBGene00002225,WBGene00019711	+/-	N	N	Y
I	5586463	5586614	other_element	.	.	N	N	N
I	5587138	5587289	other_element	.	.	N	N	N
I	5587634	5587785	other_element	.	.	N	N	N
I	5589555	5589706	coding_promoter	WBGene00006508	-	N	N	N
I	5591679	5591830	other_element	.	.	N	N	N
I	5592228	5592379	other_element	.	.	N	N	N
I	5594995	5595146	other_element	.	.	N	N	N
I	5597960	5598111	other_element	.	.	N	N	N
I	5599513	5599664	other_element	.	.	N	N	N
I	5606836	5606987	other_element	.	.	N	N	N
I	5607634	5607785	other_element	.	.	N	N	N
I	5608956	5609107	coding_promoter	WBGene00006726	-	N	Y	Y
I	5610632	5610783	unknown_promoter	.	.	N	N	N
I	5611713	5611864	non-coding_RNA	.	.	N	N	N
I	5613217	5613368	other_element	.	.	N	N	N
I	5618453	5618604	coding_promoter	WBGene00018509	-	N	N	N
I	5619265	5619416	coding_promoter	WBGene00018509,WBGene00000473	+/-	Y	N	Y
I	5626095	5626246	coding_promoter	WBGene00018511,WBGene00018508	+/-	N	N	N
I	5626457	5626608	other_element	.	.	N	N	N
I	5626769	5626920	other_element	.	.	N	N	N
I	5627230	5627381	coding_promoter	WBGene00018508	+	N	N	N
I	5628823	5628974	other_element	.	.	N	N	N
I	5637788	5637939	unknown_promoter	.	.	N	N	N
I	5639258	5639409	other_element	.	.	N	N	N
I	5653625	5653776	coding_promoter	WBGene00018891	-	N	N	N
I	5658202	5658353	other_element	.	.	N	N	N
I	5659100	5659251	coding_promoter	WBGene00018894	-	N	N	N
I	5662010	5662161	coding_promoter	WBGene00004224	+	N	N	N
I	5673366	5673517	coding_promoter	WBGene00018897	-	N	N	N
I	5673681	5673832	coding_promoter	WBGene00018897,WBGene00020558	+/-	N	Y	N
I	5678023	5678174	coding_promoter	WBGene00020557	+	N	N	N
I	5679915	5680066	other_element	.	.	N	N	N
I	5680963	5681114	other_element	.	.	N	N	N
I	5687591	5687742	other_element	.	.	N	N	N
I	5690250	5690401	other_element	.	.	N	N	N
I	5691063	5691214	other_element	.	.	N	N	N
I	5691684	5691835	coding_promoter	WBGene00006776,WBGene00003793	+/-	N	N	N
I	5696432	5696583	other_element	.	.	N	N	N
I	5697744	5697895	other_element	.	.	N	N	N
I	5699072	5699223	coding_promoter	WBGene00006776,WBGene00020556	+/-	N	N	N
I	5701588	5701739	other_element	.	.	N	N	N
I	5706934	5707085	non-coding_RNA	.	.	N	N	N
I	5707338	5707489	unknown_promoter	.	.	N	N	N
I	5707827	5707978	other_element	.	.	N	N	N
I	5716430	5716581	coding_promoter	WBGene00002989	+	N	N	N
I	5726073	5726224	other_element	.	.	N	N	N
I	5744003	5744154	coding_promoter	WBGene00004505,WBGene00044305	+/-	N	N	N
I	5746512	5746663	other_element	.	.	N	N	N
I	5747573	5747724	other_element	.	.	N	N	N
I	5758277	5758428	other_element	.	.	N	N	N
I	5762408	5762559	coding_promoter	WBGene00045483	-	N	N	N
I	5762841	5762992	coding_promoter	WBGene00045483	-	N	N	N
I	5763141	5763292	other_element	.	.	Y	Y	Y
I	5763839	5763990	unknown_promoter	.	.	N	N	N
I	5768795	5768946	coding_promoter	WBGene00020693	+	N	N	N
I	5770074	5770225	other_element	.	.	N	N	N
I	5774495	5774646	coding_promoter	WBGene00001856	+	Y	N	N
I	5775041	5775192	other_element	.	.	Y	N	N
I	5775880	5776031	other_element	.	.	N	N	N
I	5777311	5777462	other_element	.	.	N	N	N
I	5783061	5783212	other_element	.	.	N	N	N
I	5785294	5785445	other_element	.	.	N	N	N
I	5791951	5792102	coding_promoter	WBGene00000772	-	Y	N	N
I	5795205	5795356	coding_promoter	WBGene00001600	-	Y	N	N
I	5804390	5804541	other_element	.	.	N	N	N
I	5807239	5807390	coding_promoter	WBGene00015176	-	N	N	N
I	5807459	5807610	coding_promoter	WBGene00003020	+	N	N	N
I	5808327	5808478	other_element	.	.	N	N	N
I	5810084	5810235	coding_promoter	WBGene00016332	-	N	N	N
I	5811427	5811578	other_element	.	.	N	N	N
I	5818230	5818381	coding_promoter	WBGene00001973	-	Y	N	N
I	5820539	5820690	other_element	.	.	N	N	N
I	5821239	5821390	coding_promoter	WBGene00003601	-	Y	N	N
I	5825152	5825303	coding_promoter	WBGene00016333	-	N	N	N
I	5825593	5825744	non-coding_RNA	.	.	N	N	N
I	5826031	5826182	coding_promoter	WBGene00016333	-	N	N	N
I	5826624	5826775	coding_promoter	WBGene00016333,WBGene00016331	+/-	N	N	N
I	5827116	5827267	coding_promoter	WBGene00016331	+	N	N	N
I	5827830	5827981	coding_promoter	WBGene00016333	-	Y	Y	Y
I	5828209	5828360	other_element	.	.	N	N	N
I	5828942	5829093	other_element	.	.	N	N	N
I	5831621	5831772	other_element	.	.	N	N	N
I	5832034	5832185	coding_promoter	WBGene00016331	+	N	N	N
I	5843062	5843213	non-coding_RNA	.	.	N	N	N
I	5843476	5843627	other_element	.	.	N	N	N
I	5854786	5854937	non-coding_RNA	.	.	N	N	Y
I	5855154	5855305	coding_promoter	WBGene00018005	-	N	N	N
I	5856641	5856792	other_element	.	.	N	N	N
I	5857130	5857281	other_element	.	.	N	N	N
I	5858620	5858771	other_element	.	.	N	N	N
I	5865988	5866139	other_element	.	.	N	N	N
I	5870087	5870238	coding_promoter	WBGene00018008	-	N	N	N
I	5870679	5870830	other_element	.	.	N	N	N
I	5871419	5871570	coding_promoter	WBGene00016421	+	N	N	N
I	5871927	5872078	coding_promoter	WBGene00018008,WBGene00016421	+/-	N	N	N
I	5879396	5879547	coding_promoter	WBGene00016422	-	N	N	N
I	5880898	5881049	other_element	.	.	N	N	N
I	5882177	5882328	other_element	.	.	N	N	N
I	5883850	5884001	other_element	.	.	N	N	N
I	5885378	5885529	other_element	.	.	N	N	N
I	5885891	5886042	other_element	.	.	N	N	N
I	5886260	5886411	coding_promoter	WBGene00003996	+	N	N	N
I	5887217	5887368	other_element	.	.	N	N	N
I	5888338	5888489	other_element	.	.	N	N	N
I	5895433	5895584	other_element	.	.	N	N	N
I	5897696	5897847	other_element	.	.	N	N	N
I	5898819	5898970	other_element	.	.	N	N	N
I	5904354	5904505	coding_promoter	WBGene00004109,WBGene00016418	+/-	N	N	N
I	5905371	5905522	other_element	.	.	N	N	N
I	5905654	5905805	other_element	.	.	N	N	N
I	5914748	5914899	other_element	.	.	Y	N	N
I	5937049	5937200	coding_promoter	WBGene00015029,WBGene00000099	+/-	N	N	N
I	5941282	5941433	other_element	.	.	N	N	N
I	5973642	5973793	other_element	.	.	N	N	N
I	5976326	5976477	other_element	.	.	N	N	N
I	5978477	5978628	other_element	.	.	N	N	N
I	5982911	5983062	other_element	.	.	N	Y	Y
I	5986029	5986180	coding_promoter	WBGene00015504,WBGene00015501	+/-	Y	N	N
I	5986310	5986461	coding_promoter	WBGene00015501	+	N	N	N
I	5993335	5993486	other_element	.	.	N	N	N
I	5993725	5993876	other_element	.	.	N	N	N
I	5996730	5996881	other_element	.	.	N	N	N
I	5997008	5997159	other_element	.	.	N	N	N
I	5997576	5997727	other_element	.	.	N	N	N
I	5998086	5998237	other_element	.	.	N	N	N
I	5999256	5999407	coding_promoter	WBGene00006823	-	N	N	N
I	6000315	6000466	other_element	.	.	N	N	N
I	6001134	6001285	coding_promoter	WBGene00006823	-	N	N	N
I	6003073	6003224	other_element	.	.	Y	Y	Y
I	6003650	6003801	coding_promoter	WBGene00006823	-	N	N	N
I	6007667	6007818	coding_promoter	WBGene00044414	-	Y	Y	Y
I	6009556	6009707	coding_promoter	WBGene00015505	-	Y	Y	Y
I	6011488	6011639	coding_promoter	WBGene00004380	-	Y	N	N
I	6011857	6012008	coding_promoter	WBGene00015499	+	N	N	N
I	6028142	6028293	other_element	.	.	N	N	N
I	6034615	6034766	other_element	.	.	N	N	N
I	6038136	6038287	coding_promoter	WBGene00006492	+	N	N	N
I	6050459	6050610	other_element	.	.	N	N	N
I	6051161	6051312	non-coding_RNA	.	.	N	N	N
I	6053294	6053445	other_element	.	.	Y	N	Y
I	6055987	6056138	coding_promoter	WBGene00016156	-	N	N	N
I	6058258	6058409	coding_promoter	WBGene00016157	-	N	Y	N
I	6061048	6061199	coding_promoter	WBGene00016158	-	N	N	N
I	6061987	6062138	other_element	.	.	N	N	N
I	6063712	6063863	other_element	.	.	N	N	N
I	6073552	6073703	other_element	.	.	N	N	N
I	6075033	6075184	other_element	.	.	N	N	N
I	6076374	6076525	other_element	.	.	N	N	N
I	6076762	6076913	other_element	.	.	N	N	N
I	6077275	6077426	other_element	.	.	N	N	N
I	6078082	6078233	other_element	.	.	N	N	N
I	6079707	6079858	other_element	.	.	N	N	N
I	6080590	6080741	coding_promoter	WBGene00001819	+	N	N	N
I	6080940	6081091	other_element	.	.	N	N	N
I	6081504	6081655	coding_promoter	WBGene00001819	+	N	N	N
I	6082771	6082922	non-coding_RNA	.	.	N	N	N
I	6089418	6089569	coding_promoter	WBGene00022748	+	Y	Y	Y
I	6091062	6091213	coding_promoter	WBGene00022748	+	N	N	N
I	6091671	6091822	coding_promoter	WBGene00022752,WBGene00022748	+/-	N	N	N
I	6092102	6092253	other_element	.	.	N	N	N
I	6092730	6092881	other_element	.	.	N	N	N
I	6093496	6093647	other_element	.	.	N	N	N
I	6094174	6094325	other_element	.	.	N	N	N
I	6094477	6094628	other_element	.	.	N	Y	Y
I	6103141	6103292	other_element	.	.	N	N	N
I	6105710	6105861	non-coding_RNA	.	.	N	N	N
I	6107015	6107166	other_element	.	.	N	Y	Y
I	6107777	6107928	coding_promoter	WBGene00020842	-	N	N	N
I	6109728	6109879	coding_promoter	WBGene00020843,WBGene00020839	+/-	N	N	N
I	6114895	6115046	other_element	.	.	N	N	N
I	6115160	6115311	other_element	.	.	N	N	N
I	6116418	6116569	other_element	.	.	N	N	N
I	6118155	6118306	coding_promoter	WBGene00020838	+	N	N	N
I	6119629	6119780	other_element	.	.	N	N	N
I	6120271	6120422	other_element	.	.	N	N	N
I	6120600	6120751	other_element	.	.	N	N	N
I	6120900	6121051	other_element	.	.	N	N	N
I	6121890	6122041	other_element	.	.	N	N	N
I	6122882	6123033	coding_promoter	WBGene00020838	+	N	N	N
I	6128239	6128390	coding_promoter	WBGene00003878	+	N	N	N
I	6129281	6129432	other_element	.	.	N	N	N
I	6133003	6133154	coding_promoter	WBGene00003878	+	N	N	N
I	6135772	6135923	non-coding_RNA	.	.	N	N	N
I	6136128	6136279	other_element	.	.	N	N	N
I	6136467	6136618	non-coding_RNA	.	.	N	N	N
I	6151619	6151770	other_element	.	.	N	N	N
I	6153594	6153745	coding_promoter	WBGene00020379	+	N	N	N
I	6154218	6154369	other_element	.	.	N	N	N
I	6155689	6155840	other_element	.	.	N	N	N
I	6157079	6157230	other_element	.	.	N	N	N
I	6162484	6162635	non-coding_RNA	.	.	N	N	N
I	6162945	6163096	other_element	.	.	N	N	N
I	6163486	6163637	non-coding_RNA	.	.	N	N	N
I	6164127	6164278	non-coding_RNA	.	.	N	N	N
I	6166734	6166885	coding_promoter	WBGene00020382	-	N	N	N
I	6167590	6167741	coding_promoter	WBGene00020378	+	N	N	N
I	6171016	6171167	other_element	.	.	N	N	N
I	6171628	6171779	other_element	.	.	N	N	N
I	6173190	6173341	unknown_promoter	.	.	N	N	N
I	6175155	6175306	coding_promoter	WBGene00020377	+	N	N	N
I	6181125	6181276	other_element	.	.	N	N	N
I	6183860	6184011	coding_promoter	WBGene00000500,WBGene00020376	+/-	N	N	N
I	6193973	6194124	other_element	.	.	N	N	N
I	6196070	6196221	other_element	.	.	N	N	N
I	6198559	6198710	other_element	.	.	N	N	N
I	6200316	6200467	other_element	.	.	N	N	N
I	6200628	6200779	other_element	.	.	N	N	N
I	6203810	6203961	coding_promoter	WBGene00020258	+	N	N	N
I	6210082	6210233	coding_promoter	WBGene00020347	-	N	N	Y
I	6210895	6211046	other_element	.	.	N	N	N
I	6212794	6212945	non-coding_RNA	.	.	N	N	N
I	6215502	6215653	coding_promoter	WBGene00001497,WBGene00020346	+/-	N	Y	Y
I	6219910	6220061	other_element	.	.	Y	N	N
I	6220362	6220513	unknown_promoter	.	.	Y	N	N
I	6220933	6221084	coding_promoter	WBGene00004486	-	N	Y	Y
I	6224306	6224457	other_element	.	.	Y	N	N
I	6235996	6236147	coding_promoter	WBGene00016751	+	N	N	N
I	6238478	6238629	other_element	.	.	N	N	N
I	6250069	6250220	coding_promoter	WBGene00005000,WBGene00000583	+/-	N	N	N
I	6252626	6252777	other_element	.	.	N	N	N
I	6252904	6253055	coding_promoter	WBGene00016754	+	N	N	N
I	6257672	6257823	other_element	.	.	N	N	N
I	6258918	6259069	other_element	.	.	N	N	N
I	6259266	6259417	coding_promoter	WBGene00016749	+	N	N	N
I	6260294	6260445	other_element	.	.	N	N	N
I	6261242	6261393	other_element	.	.	N	N	N
I	6263517	6263668	other_element	.	.	N	N	N
I	6264593	6264744	other_element	.	.	N	N	N
I	6265178	6265329	unknown_promoter	.	.	Y	N	N
I	6277535	6277686	other_element	.	.	N	N	N
I	6279229	6279380	other_element	.	.	N	N	N
I	6280462	6280613	other_element	.	.	N	N	N
I	6282493	6282644	coding_promoter	WBGene00015687	+	Y	N	N
I	6283185	6283336	other_element	.	.	N	N	N
I	6283512	6283663	other_element	.	.	N	N	N
I	6284709	6284860	coding_promoter	WBGene00015687	+	N	N	N
I	6288427	6288578	other_element	.	.	N	N	N
I	6290106	6290257	coding_promoter	WBGene00015686	+	N	N	N
I	6292962	6293113	other_element	.	.	N	N	N
I	6294016	6294167	other_element	.	.	N	N	N
I	6294493	6294644	other_element	.	.	N	N	N
I	6294724	6294875	other_element	.	.	N	N	N
I	6311147	6311298	coding_promoter	WBGene00000634	+	N	N	N
I	6314842	6314993	coding_promoter	WBGene00002073	+	N	N	N
I	6317301	6317452	coding_promoter	WBGene00017816	+	Y	Y	Y
I	6317835	6317986	coding_promoter	WBGene00017816	+	N	N	N
I	6318324	6318475	other_element	.	.	N	N	N
I	6330614	6330765	coding_promoter	WBGene00000254	+	N	N	N
I	6331953	6332104	coding_promoter	WBGene00000254	+	N	N	N
I	6334352	6334503	other_element	.	.	N	N	N
I	6336813	6336964	coding_promoter	WBGene00000254	+	N	N	N
I	6338708	6338859	other_element	.	.	N	N	N
I	6340188	6340339	coding_promoter	WBGene00000254	+	N	N	N
I	6341022	6341173	other_element	.	.	N	Y	N
I	6341807	6341958	other_element	.	.	N	N	N
I	6342025	6342176	coding_promoter	WBGene00000254	+	N	N	N
I	6358525	6358676	coding_promoter	WBGene00003499,WBGene00019396	+/-	N	Y	N
I	6360615	6360766	coding_promoter	WBGene00019395	+	N	N	N
I	6364835	6364986	coding_promoter	WBGene00019394	+	N	N	N
I	6366272	6366423	coding_promoter	WBGene00019399	+	N	N	N
I	6366813	6366964	other_element	.	.	N	N	N
I	6367774	6367925	other_element	.	.	N	N	N
I	6369797	6369948	coding_promoter	WBGene00001596	+	Y	Y	Y
I	6372388	6372539	other_element	.	.	N	N	N
I	6372809	6372960	other_element	.	.	N	N	N
I	6373868	6374019	coding_promoter	WBGene00001596	+	N	N	N
I	6374453	6374604	other_element	.	.	N	N	N
I	6375350	6375501	other_element	.	.	N	N	N
I	6375782	6375933	other_element	.	.	N	N	N
I	6376396	6376547	coding_promoter	WBGene00001596	+	N	N	N
I	6379095	6379246	coding_promoter	WBGene00001596	+	N	N	N
I	6379833	6379984	other_element	.	.	N	N	N
I	6380489	6380640	other_element	.	.	N	N	N
I	6380923	6381074	other_element	.	.	N	N	N
I	6385991	6386142	other_element	.	.	N	N	N
I	6389694	6389845	other_element	.	.	N	N	N
I	6398178	6398329	other_element	.	.	N	N	N
I	6401633	6401784	other_element	.	.	N	N	N
I	6402625	6402776	other_element	.	.	N	N	N
I	6403904	6404055	other_element	.	.	N	N	N
I	6407321	6407472	coding_promoter	WBGene00004721	+	N	N	N
I	6412319	6412470	other_element	.	.	N	N	N
I	6412631	6412782	non-coding_RNA	.	.	N	N	N
I	6416883	6417034	coding_promoter	WBGene00022593	-	N	N	N
I	6418829	6418980	coding_promoter	WBGene00022593	-	N	N	N
I	6421895	6422046	coding_promoter	WBGene00019993,WBGene00018156	+/-	N	N	N
I	6434606	6434757	other_element	.	.	N	N	N
I	6435789	6435940	coding_promoter	WBGene00004924	+	N	N	N
I	6446606	6446757	coding_promoter	WBGene00020742	-	N	N	N
I	6446992	6447143	coding_promoter	WBGene00003798	+	N	N	N
I	6458910	6459061	coding_promoter	WBGene00004273	-	N	N	N
I	6459576	6459727	other_element	.	.	N	N	N
I	6460286	6460437	coding_promoter	WBGene00019432	+	N	N	N
I	6460580	6460731	coding_promoter	WBGene00004273	-	N	N	N
I	6460830	6460981	other_element	.	.	N	N	N
I	6465937	6466088	coding_promoter	WBGene00019433	-	N	N	N
I	6466333	6466484	coding_promoter	WBGene00019431	+	N	N	N
I	6467618	6467769	coding_promoter	WBGene00019433	-	Y	N	N
I	6471929	6472080	coding_promoter	WBGene00000386	-	N	N	N
I	6472530	6472681	coding_promoter	WBGene00000386	-	Y	N	N
I	6473165	6473316	coding_promoter	WBGene00019429	+	N	N	N
I	6473942	6474093	other_element	.	.	N	N	N
I	6480934	6481085	other_element	.	.	N	N	N
I	6489006	6489157	coding_promoter	WBGene00019434	-	N	N	N
I	6490063	6490214	other_element	.	.	N	N	N
I	6493878	6494029	coding_promoter	WBGene00016944	+	N	N	N
I	6494112	6494263	coding_promoter	WBGene00016944	+	N	N	N
I	6494939	6495090	other_element	.	.	N	N	N
I	6496608	6496759	coding_promoter	WBGene00007018	-	N	N	N
I	6497313	6497464	coding_promoter	WBGene00007018,WBGene00016943	+/-	N	N	N
I	6498141	6498292	other_element	.	.	N	N	N
I	6498367	6498518	other_element	.	.	N	N	N
I	6498672	6498823	other_element	.	.	N	N	N
I	6498955	6499106	unknown_promoter	.	.	N	N	N
I	6499255	6499406	other_element	.	.	N	N	N
I	6499583	6499734	unknown_promoter	.	.	N	N	N
I	6499846	6499997	other_element	.	.	N	N	N
I	6506749	6506900	other_element	.	.	N	N	N
I	6509622	6509773	other_element	.	.	N	N	N
I	6513807	6513958	coding_promoter	WBGene00016947,WBGene00001599	+/-	Y	Y	Y
I	6517600	6517751	other_element	.	.	Y	N	N
I	6532035	6532186	coding_promoter	WBGene00020417	-	N	N	N
I	6532998	6533149	coding_promoter	WBGene00271694	-	Y	N	N
I	6533927	6534078	coding_promoter	WBGene00020413	+	N	N	N
I	6541602	6541753	other_element	.	.	N	N	N
I	6541994	6542145	coding_promoter	WBGene00020412	+	N	N	N
I	6552649	6552800	coding_promoter	WBGene00019006	-	N	N	N
I	6554610	6554761	coding_promoter	WBGene00000896,WBGene00006607	+/-	N	Y	Y
I	6555392	6555543	other_element	.	.	N	N	N
I	6556247	6556398	unknown_promoter	.	.	N	N	N
I	6556639	6556790	other_element	.	.	N	N	N
I	6558947	6559098	other_element	.	.	N	N	N
I	6560532	6560683	other_element	.	.	N	N	N
I	6562122	6562273	other_element	.	.	N	N	N
I	6562479	6562630	coding_promoter	WBGene00019003	+	N	N	N
I	6563322	6563473	other_element	.	.	N	N	N
I	6564567	6564718	coding_promoter	WBGene00000236	-	N	N	N
I	6565512	6565663	other_element	.	.	Y	N	N
I	6565942	6566093	coding_promoter	WBGene00003184,WBGene00019002	+/-	Y	Y	Y
I	6569244	6569395	coding_promoter	WBGene00019001	+	N	N	N
I	6569529	6569680	unknown_promoter	.	.	N	N	N
I	6570968	6571119	other_element	.	.	N	N	N
I	6572267	6572418	other_element	.	.	N	N	N
I	6572734	6572885	other_element	.	.	N	N	N
I	6573585	6573736	coding_promoter	WBGene00002783	+	N	N	N
I	6573820	6573971	coding_promoter	WBGene00002783	+	N	Y	Y
I	6574204	6574355	other_element	.	.	N	N	N
I	6574672	6574823	other_element	.	.	N	N	N
I	6576675	6576826	other_element	.	.	N	N	N
I	6577216	6577367	other_element	.	.	N	N	N
I	6577879	6578030	other_element	.	.	N	N	N
I	6578351	6578502	other_element	.	.	N	N	N
I	6579006	6579157	other_element	.	.	N	N	N
I	6579366	6579517	other_element	.	.	N	N	N
I	6579879	6580030	coding_promoter	WBGene00002783	+	N	N	N
I	6581356	6581507	other_element	.	.	N	N	N
I	6581840	6581991	unknown_promoter	.	.	N	N	N
I	6582645	6582796	non-coding_RNA	.	.	N	N	N
I	6583256	6583407	other_element	.	.	N	N	N
I	6588590	6588741	other_element	.	.	N	N	N
I	6589224	6589375	other_element	.	.	N	N	N
I	6591821	6591972	other_element	.	.	N	N	N
I	6594220	6594371	other_element	.	.	N	N	N
I	6607909	6608060	other_element	.	.	N	N	N
I	6608213	6608364	other_element	.	.	N	N	N
I	6611343	6611494	coding_promoter	WBGene00017066	-	N	N	N
I	6611719	6611870	other_element	.	.	N	Y	Y
I	6615947	6616098	coding_promoter	WBGene00017065	-	N	N	N
I	6624926	6625077	other_element	.	.	N	N	N
I	6626842	6626993	coding_promoter	WBGene00017064	-	N	N	N
I	6633526	6633677	other_element	.	.	N	N	N
I	6637382	6637533	coding_promoter	WBGene00017063	-	N	N	N
I	6649931	6650082	coding_promoter	WBGene00022633	+	N	N	N
I	6660170	6660321	other_element	.	.	N	N	N
I	6662975	6663126	coding_promoter	WBGene00022631	+	N	N	N
I	6666058	6666209	other_element	.	.	N	N	N
I	6677079	6677230	coding_promoter	WBGene00022635	-	N	N	N
I	6692931	6693082	other_element	.	.	N	N	N
I	6712971	6713122	coding_promoter	WBGene00020710	+	N	N	N
[truncated: 29,005 more rows]

## Sheet: motif enrichment C. elegans
Table S1: motif enrichment in C. elegans germline-specific promoters. Significant motifs (E-valuse < 0.001) were identified using MEME.
MOTIF_INDEX	MOTIF_SOURCE	MOTIF_ID	ALT_ID	CONSENSUS	WIDTH	SITES	E-VALUE	COMMENTS
1	MEME	TACKGTA	MEME-1	TACKGTA	7	415	1.2e-82	Identified in our work as m3
2	MEME	TGCGCCTTTAA	MEME-2	TGCGCCTTTAA	11	264	1.3e-55	Identified in our work as m1
3	MEME	WTCGYKGCGAGACCCRHN	MEME-3	WTCGYKGCGAGACCCRHN	18	309	8.1e-53	Identified in our work as m2 (depicted in its reverse complement)
4	MEME	MCGCAAACACCSY	MEME-5	MCGCAAACACCSY	13	23	0.0049

## Sheet: C. elegans repeats
Table S1: coordinates of repetitive elements (from Dfam) in the C. elegans genome. Repeats were identifid in the WS275 genome using the dfamscan.pl script.
chr	start	end	name	Dfam_ID	strand
I	950	1170	CELE46B	DF0001355.1	+
I	1622	1744	LONGPAL1	DF0001424.1	+
I	2052	3026	PALTTTAAA3	DF0004131.1	+
I	3104	3652	PALTTTAAA3	DF0004131.1	+
I	4423	4752	CELE2	DF0001352.1	+
I	6412	6872	PALTTAA1_CE	DF0001464.1	+
I	6627	6725	LR9A	DF0001427.1	+
I	6762	6886	PALTTAA3_CE	DF0004133.1	+
I	7259	7405	PALTTTAAA3	DF0004131.1	+
I	9432	9508	NPALTA1_CE	DF0001447.1	+
I	9434	9542	PAL9A_CE	DF0001458.1	+
I	10368	10466	CELE2	DF0001352.1	+
I	10793	11012	CELE1	DF0004107.1	+
I	12196	12301	TC4	DF0001479.1	+
I	13468	13581	TIR9TA1C_CE	DF0001488.1	+
I	14654	14904	CELE1	DF0004107.1	+
I	15528	15886	PALTA3_CE	DF0001462.1	+
I	16825	16938	CELE46B	DF0001355.1	+
I	17215	17419	CEMUDR1	DF0001359.1	+
I	18636	18781	RC35	DF0001468.1	+
I	21200	21304	PALTTTAAA1	DF0001465.1	+
I	21736	21945	NPAL0A_CE	DF0001445.1	+
I	25813	26335	Helitron1_CE	DF0001406.1	+
I	27486	27526	CELE2	DF0001352.1	+
I	29479	29717	CELE1	DF0004107.1	+
I	30548	30644	CELE6	DF0001495.1	+
I	31616	31732	CELE12A	DF0001348.1	+
I	34205	34441	CELE42	DF0001494.1	+
I	36974	37731	Tc1A	DF0001476.1	+
I	37753	37898	Tc1A	DF0001476.1	+
I	42562	42825	CELE1	DF0004107.1	+
I	43248	43464	CELE42	DF0001494.1	+
I	46555	46730	CELE14A	DF0001350.1	+
I	46901	47066	TIR21T5A_CE	DF0001482.1	+
I	49447	49540	CELE7	DF0001357.1	+
I	53031	53636	Helitron1_CE	DF0001406.1	+
I	55528	55630	CeRep52	DF0001387.1	+
I	55574	55712	CeRep52	DF0001387.1	+
I	55752	55855	CeRep52	DF0001387.1	+
I	56764	56840	CeRep52	DF0001387.1	+
I	58533	58890	Helitron1_CE	DF0001406.1	+
I	58621	58704	LR9A	DF0001427.1	+
I	58803	58867	LR9A	DF0001427.1	+
I	58868	59022	TIR9TA1C_CE	DF0001488.1	+
I	60483	60573	CERP16	DF0001396.1	+
I	60524	61046	CERP3	DF0001397.1	+
I	61062	61197	CELE14A	DF0001350.1	+
I	62088	62147	PALTTAA3_CE	DF0004133.1	+
I	62146	62248	PALTTAA3_CE	DF0004133.1	+
I	63291	63529	TC5A	DF0001480.1	+
I	67744	67818	CERP2	DF0001513.1	+
I	69286	69426	PALTTTAAA1	DF0001465.1	+
I	69434	69748	PALTTTAAA1	DF0001465.1	+
I	70775	70881	RC35	DF0001468.1	+
I	73412	73587	RC35	DF0001468.1	+
I	74269	74441	CERP16	DF0001396.1	+
I	75663	75738	PALTTTAAA1	DF0001465.1	+
I	83650	83973	CELE1	DF0004107.1	+
I	85821	86043	TIR9TA1C_CE	DF0001488.1	+
I	86380	86486	CELE12A	DF0001348.1	+
I	87606	88417	Helitron1_CE	DF0001406.1	+
I	88986	89203	CERP4	DF0001398.1	+
I	91032	91128	IR3_CE	DF0001414.1	+
I	96693	96720	CeRep52	DF0001387.1	+
I	101833	102063	PALTA4_CE	DF0001518.1	+
I	102013	102242	LONGPAL2	DF0001425.1	+
I	102180	102235	CELE46B	DF0001355.1	+
I	104758	104965	PALTTTAAA1	DF0001465.1	+
I	107013	107107	PALTTAA3_CE	DF0004133.1	+
I	110728	110769	PALTTAA2_CE	DF0001519.1	+
I	114949	114985	CELE1	DF0004107.1	+
I	114973	115017	PALTA4_CE	DF0001518.1	+
I	118392	118502	PALTA3_CE	DF0001462.1	+
I	119123	119461	CERP3	DF0001397.1	+
I	119257	119450	CERP16	DF0001396.1	+
I	119392	119589	LR9A	DF0001427.1	+
I	121306	121413	CELE11	DF0001493.1	+
I	121439	121678	LR9A	DF0001427.1	+
I	124997	125034	PALTTAA2_CE	DF0001519.1	+
I	125407	125479	TIR9TA1C_CE	DF0001488.1	+
I	125483	125532	TIR9TA1C_CE	DF0001488.1	+
I	126845	127163	CELE1	DF0004107.1	+
I	131607	131750	CELE1	DF0004107.1	+
I	131818	132053	CELE1	DF0004107.1	+
I	134720	135019	CELE1	DF0004107.1	+
I	137306	137581	PALTTTAAA3	DF0004131.1	+
I	143696	143933	Tc1A	DF0001476.1	+
I	145859	145896	HelitronY3_CE	DF0001411.1	+
I	146110	146219	HAT3_CE	DF0001403.1	+
I	148366	148746	LINE2G_CE	DF0001421.1	+
I	161965	162125	RC35	DF0001468.1	+
I	162026	162170	RC35	DF0001468.1	+
I	162134	162308	RC35	DF0001468.1	+
I	169364	169452	CELE42	DF0001494.1	+
I	172667	172726	PALTA5_CE	DF0001463.1	+
I	176559	176654	LR9A	DF0001427.1	+
I	177107	177286	Tc1A	DF0001476.1	+
I	178001	178155	PALTA5_CE	DF0001463.1	+
I	180718	181003	TIR43YW1_CE	DF0001484.1	+
I	184311	184421	TC5B	DF0001481.1	+
I	185099	188581	TC4	DF0001479.1	+
I	189604	189686	PALTTAA2_CE	DF0001519.1	+
I	190053	190235	CER1	DF0001369.1	+
I	190284	190378	CER1	DF0001369.1	+
I	194012	194228	PAL8C_3	DF0001455.1	+
I	194428	195393	Helitron1_CE	DF0001406.1	+
I	195174	196881	HelitronY1A_CE	DF0001408.1	+
I	196919	197183	CELE45	DF0001353.1	+
I	198914	199044	HAT4_CE	DF0001404.1	+
I	200746	201274	PALTTTAAA1	DF0001465.1	+
I	202487	202653	CERP16	DF0001396.1	+
I	202552	202717	MINISAT1_CE	DF0001517.1	+
I	202605	202770	MINISAT1_CE	DF0001517.1	+
I	202837	202968	PALTTTAAA3	DF0004131.1	+
I	205774	205938	CELE6	DF0001495.1	+
I	206095	206355	CELE45	DF0001353.1	+
I	208580	208805	CeRep3	DF0001385.1	+
I	209591	209887	Helitron1_CE	DF0001406.1	+
I	211389	211450	PALTTAA2_CE	DF0001519.1	+
I	212723	212833	LR9A	DF0001427.1	+
I	214171	214393	IR3_CE	DF0001414.1	+
I	214446	214741	CELE2	DF0001352.1	+
I	214748	214831	PALTTAA3_CE	DF0004133.1	+
I	215670	215835	CERP2	DF0001513.1	+
I	215880	215994	CERP2	DF0001513.1	+
I	217883	218055	HAT3_CE	DF0001403.1	+
I	220604	220873	CELE2	DF0001352.1	+
I	221890	221923	IR4	DF0001415.1	+
I	222643	223045	HelitronY1A_CE	DF0001408.1	+
I	222883	223277	HelitronY1_CE	DF0001409.1	+
I	223042	223479	HelitronY4_CE	DF0001412.1	+
I	223281	223542	HelitronY1_CE	DF0001409.1	+
I	239351	239440	CERP4	DF0001398.1	+
I	239826	240005	TIR9TA1C_CE	DF0001488.1	+
I	239922	240005	TIR9TA1A_CE	DF0001486.1	+
I	240000	240164	PAL8C_1	DF0001453.1	+
I	240223	240340	PALTTTAAA2	DF0001466.1	+
I	246099	246311	LR9A	DF0001427.1	+
I	246476	246914	DNA-3-1_CE	DF0001400.1	+
I	246800	246973	PALTA2_CE	DF0001461.1	+
I	247539	247830	CELE2	DF0001352.1	+
I	249287	249328	Chapaev-1_CE	DF0001399.1	+
I	249854	249920	IR3_CE	DF0001414.1	+
I	249933	249991	PALTTAA3_CE	DF0004133.1	+
I	250727	250938	CELE2	DF0001352.1	+
I	251761	251934	CERP2	DF0001513.1	+
I	251970	252088	CERP2	DF0001513.1	+
I	256727	256944	TC4	DF0001479.1	+
I	259705	260043	CELE1	DF0004107.1	+
I	260547	260721	CELE14A	DF0001350.1	+
I	264018	264149	PAL5A_CE	DF0001450.1	+
I	267146	267216	CERP16	DF0001396.1	+
I	268332	268447	PALTTTAAA2	DF0001466.1	+
I	269961	270135	RC35	DF0001468.1	+
I	270669	270762	RC35S	DF0001469.1	+
I	273425	273470	PALTTAA1_CE	DF0001464.1	+
I	274190	274308	RC35	DF0001468.1	+
I	274735	274960	TIR9TA1B_CE	DF0001487.1	+
I	275948	276251	Helitron1_CE	DF0001406.1	+
I	276015	276237	HelitronY1A_CE	DF0001408.1	+
I	278595	278938	HAT3_CE	DF0001403.1	+
I	280493	281448	HelitronY1A_CE	DF0001408.1	+
I	281451	281679	HelitronY4_CE	DF0001412.1	+
I	281577	281724	HelitronY1A_CE	DF0001408.1	+
I	281663	281889	HelitronY4_CE	DF0001412.1	+
I	281871	282099	HelitronY4_CE	DF0001412.1	+
I	282052	282145	Helitron1_CE	DF0001406.1	+
I	282085	282335	HelitronY4_CE	DF0001412.1	+
I	282512	282626	HelitronY1A_CE	DF0001408.1	+
I	284926	284995	RC35	DF0001468.1	+
I	285295	285520	CELE42	DF0001494.1	+
I	287135	287337	RC35	DF0001468.1	+
I	288172	288433	CERP2	DF0001513.1	+
I	290668	290971	CELE1	DF0004107.1	+
I	292896	293085	TIR9TA1C_CE	DF0001488.1	+
I	294569	294901	CELE1	DF0004107.1	+
I	294914	294964	CELE12A	DF0001348.1	+
I	298052	298139	CELE1	DF0004107.1	+
I	298871	299020	TIR9TA1C_CE	DF0001488.1	+
I	300031	300095	TIR9TA1C_CE	DF0001488.1	+
I	300286	300618	CERP3	DF0001397.1	+
I	301002	301090	CERP16	DF0001396.1	+
I	301285	301486	TIR9TA1B_CE	DF0001487.1	+
I	303085	303181	IR3_CE	DF0001414.1	+
I	304507	304653	RC35	DF0001468.1	+
I	308009	308203	HelitronY4_CE	DF0001412.1	+
I	308070	308261	HelitronY1A_CE	DF0001408.1	+
I	309818	310129	CELE1	DF0004107.1	+
I	316902	316970	RCD1	DF0001472.1	+
I	318481	318521	CELE6	DF0001495.1	+
I	320750	320941	CER1	DF0001369.1	+
I	320864	321012	PALTTTAAA2	DF0001466.1	+
I	322417	323211	Helitron1_CE	DF0001406.1	+
I	323908	323993	CeRep5	DF0001395.1	+
I	325780	325858	PALTA2_CE	DF0001461.1	+
I	332154	332384	PALTTTAAA1	DF0001465.1	+
I	332310	332412	PALTTTAAA3	DF0004131.1	+
I	333733	333755	CELE1	DF0004107.1	+
I	334367	335256	HelitronY1_CE	DF0001409.1	+
I	337914	338017	PALTTTAAA3	DF0004131.1	+
I	341222	341393	CELE45	DF0001353.1	+
I	341398	341655	Vingi-2_CE	DF0001347.1	+
I	342379	342617	CELE2	DF0001352.1	+
I	342959	343025	CELE1	DF0004107.1	+
I	348491	348550	PALTTTAAA3	DF0004131.1	+
I	349006	349271	RC35	DF0001468.1	+
I	352168	352547	CELE1	DF0004107.1	+
I	354628	354964	CER1	DF0001369.1	+
I	357130	357304	PALTTTAAA3	DF0004131.1	+
I	358791	359014	TIR43YW1_CE	DF0001484.1	+
I	358944	359042	MIRAGE1	DF0001439.1	+
I	359644	359715	PALTTAA2_CE	DF0001519.1	+
I	359815	360003	CELE14A	DF0001350.1	+
I	361596	361808	PALTTTAAA1	DF0001465.1	+
I	365190	365425	CELE7	DF0001357.1	+
I	365413	365488	PALTTAA3_CE	DF0004133.1	+
I	365974	366121	Helitron1_CE	DF0001406.1	+
I	366030	366121	CeRep5	DF0001395.1	+
I	366202	366359	PALTTTAAA1	DF0001465.1	+
I	366205	366605	CELE46B	DF0001355.1	+
I	368424	368696	PALTTTAAA1	DF0001465.1	+
I	368704	368771	PALTTTAAA1	DF0001465.1	+
I	371854	371923	CER1	DF0001369.1	+
I	372207	372372	PAL8C_1	DF0001453.1	+
I	372847	373560	Helitron1_CE	DF0001406.1	+
I	373457	373598	RC35S	DF0001469.1	+
I	377735	377753	CeRep52	DF0001387.1	+
I	382515	382690	CERP2	DF0001513.1	+
I	385456	385789	PALTTTAAA1	DF0001465.1	+
I	385693	385915	CELE4	DF0001356.1	+
I	388947	389115	CeRep5	DF0001395.1	+
I	389843	390171	CELE1	DF0004107.1	+
I	390717	390761	IR4	DF0001415.1	+
I	391954	392123	CELE14B	DF0001351.1	+
I	392924	392962	CeRep52	DF0001387.1	+
I	393683	394716	Helitron1_CE	DF0001406.1	+
I	393684	393849	RC35S	DF0001469.1	+
I	394556	394790	CELE2	DF0001352.1	+
I	395635	395944	CELE4	DF0001356.1	+
I	396944	397100	CELE46B	DF0001355.1	+
I	397116	397223	CELE46B	DF0001355.1	+
I	397550	397685	CELE1	DF0004107.1	+
I	402056	403114	HelitronY1A_CE	DF0001408.1	+
I	402514	403430	HelitronY1A_CE	DF0001408.1	+
I	403851	403941	HAT4_CE	DF0001404.1	+
I	403927	404094	HAT4_CE	DF0001404.1	+
I	404263	404596	CELE1	DF0004107.1	+
I	405271	405976	CELE46B	DF0001355.1	+
I	406267	406419	RC35	DF0001468.1	+
I	406332	406547	RC35	DF0001468.1	+
I	411594	411917	CELE1	DF0004107.1	+
I	413185	413422	CELE42	DF0001494.1	+
I	413868	414148	CELE1	DF0004107.1	+
I	418112	418824	Helitron1_CE	DF0001406.1	+
I	418701	418815	PALTTTAAA2	DF0001466.1	+
I	419999	420541	Helitron1_CE	DF0001406.1	+
I	420733	420791	Tc1A	DF0001476.1	+
I	423087	423308	LR9A	DF0001427.1	+
I	427608	427661	CELE2	DF0001352.1	+
I	429898	430131	TIR9TA1C_CE	DF0001488.1	+
I	430503	430747	TIR9TA1C_CE	DF0001488.1	+
I	431514	431600	TC5A	DF0001480.1	+
I	431514	431992	TC5B	DF0001481.1	+
I	431732	432447	TC5A	DF0001480.1	+
I	433028	433142	PALTTAA3_CE	DF0004133.1	+
I	433170	433511	DNA-3-1_CE	DF0001400.1	+
I	438365	438596	TIR9TA1C_CE	DF0001488.1	+
I	438872	439058	CELE14B	DF0001351.1	+
I	441045	441217	LR9A	DF0001427.1	+
I	446539	446719	CERP2	DF0001513.1	+
I	446823	446947	PALTTAA1_CE	DF0001464.1	+
I	447350	447617	CELE1	DF0004107.1	+
I	451365	451687	CELE46B	DF0001355.1	+
I	451919	452400	PALTTAA3_CE	DF0004133.1	+
I	452909	453148	TC5B	DF0001481.1	+
I	458798	458971	NPALTA1_CE	DF0001447.1	+
I	459231	459538	CELE1	DF0004107.1	+
I	460122	460200	CELE1	DF0004107.1	+
I	462873	462943	CELE42	DF0001494.1	+
I	466257	466374	IR3_CE	DF0001414.1	+
I	466949	466978	NPAL5A_CE	DF0001446.1	+
I	470822	471004	RC35	DF0001468.1	+
I	472590	472661	PALTTTAAA2	DF0001466.1	+
I	473099	473285	PALTTTAAA2	DF0001466.1	+
I	473290	473505	PALTTTAAA2	DF0001466.1	+
I	473445	473665	CELE46A	DF0001354.1	+
I	473979	474121	TIR9TA1C_CE	DF0001488.1	+
I	473980	474068	TIR9TA1B_CE	DF0001487.1	+
I	474285	474641	CELE12A	DF0001348.1	+
I	474613	474719	CELE12B	DF0001349.1	+
I	475948	476160	PALTTTAAA2	DF0001466.1	+
I	476908	477016	CELE42	DF0001494.1	+
I	480364	480444	Tc6	DF0004108.1	+
I	481155	481384	CELE42	DF0001494.1	+
I	481790	481823	PALTTAA2_CE	DF0001519.1	+
I	483061	483215	CELE42	DF0001494.1	+
I	485826	485872	CELE42	DF0001494.1	+
I	487300	487365	CELE1	DF0004107.1	+
I	487334	487453	CeRep5	DF0001395.1	+
I	489421	489548	CELE46B	DF0001355.1	+
I	490322	490404	CELE46B	DF0001355.1	+
I	490450	490700	CELE2	DF0001352.1	+
I	490690	490780	RC35	DF0001468.1	+
I	492614	492799	CELE14B	DF0001351.1	+
I	494751	494990	CELE42	DF0001494.1	+
I	495263	495287	CELE14A	DF0001350.1	+
I	495283	495412	NPAL5A_CE	DF0001446.1	+
I	495342	495527	CELE14B	DF0001351.1	+
I	495567	495701	CELE14A	DF0001350.1	+
I	496474	496577	CELE1	DF0004107.1	+
I	496952	497119	CELE14B	DF0001351.1	+
I	497120	497412	CELE1	DF0004107.1	+
I	500236	500966	CELE46B	DF0001355.1	+
I	502076	502161	PALTTAA2_CE	DF0001519.1	+
I	505212	505482	CELE46B	DF0001355.1	+
I	509432	509730	CELE2	DF0001352.1	+
I	510504	510690	CELE42	DF0001494.1	+
I	514259	514373	CELE42	DF0001494.1	+
I	514385	514973	PALTTAA3_CE	DF0004133.1	+
I	515435	515558	CER1	DF0001369.1	+
I	515522	515573	PALTTAA3_CE	DF0004133.1	+
I	515568	516107	PALTTAA1_CE	DF0001464.1	+
I	516140	516233	PALTTAA3_CE	DF0004133.1	+
I	517061	517604	PALTTTAAA1	DF0001465.1	+
I	519960	520097	CER3-I_CE	DF0001372.1	+
I	520715	520940	CELE42	DF0001494.1	+
I	521116	521142	CELE42	DF0001494.1	+
I	522094	522320	LR9A	DF0001427.1	+
I	522106	522199	CERP16	DF0001396.1	+
I	522253	522429	CELE14A	DF0001350.1	+
I	526724	526959	HelitronY2_CE	DF0001410.1	+
I	533335	533554	IR4	DF0001415.1	+
I	533867	534016	CELE2	DF0001352.1	+
I	535405	535453	CELE46B	DF0001355.1	+
I	539149	539278	PALTTAA3_CE	DF0004133.1	+
I	542428	542629	CELE46B	DF0001355.1	+
I	542953	543191	CELE42	DF0001494.1	+
I	546385	546536	CELE11	DF0001493.1	+
I	546973	547119	RC35S	DF0001469.1	+
I	551470	551639	CELE14A	DF0001350.1	+
I	551934	552377	NTC2A	DF0001448.1	+
I	552911	553082	HAT1_CE	DF0001401.1	+
I	553614	553732	CERP3	DF0001397.1	+
I	557610	558343	CELE46B	DF0001355.1	+
I	558833	559197	CERP3	DF0001397.1	+
I	559232	559399	CERP16	DF0001396.1	+
I	562301	562459	CERP1	DF0001512.1	+
I	562456	562573	CERP1	DF0001512.1	+
I	564126	564309	TIR54TA1_CE	DF0001485.1	+
I	564256	564443	CELE14B	DF0001351.1	+
I	564441	564513	TIR54TA1_CE	DF0001485.1	+
I	568098	568182	CELE14A	DF0001350.1	+
I	568216	568746	PALTTTAAA1	DF0001465.1	+
I	569544	569874	IR3_CE	DF0001414.1	+
I	569574	569701	TC5B	DF0001481.1	+
I	571236	571482	HelitronY2_CE	DF0001410.1	+
I	573226	573262	CELE14B	DF0001351.1	+
I	576106	576283	CELE14B	DF0001351.1	+
I	577487	577896	CERP3	DF0001397.1	+
I	577810	577938	LR9A	DF0001427.1	+
I	577910	578295	PALTTTAAA2	DF0001466.1	+
I	579588	579744	LR9A	DF0001427.1	+
I	583340	583503	HAT1_CE	DF0001401.1	+
I	584088	584284	CELE46A	DF0001354.1	+
I	584674	584911	CELE42	DF0001494.1	+
I	587945	588332	HelitronY1A_CE	DF0001408.1	+
I	588332	588552	TIR9TA1C_CE	DF0001488.1	+
I	588862	589292	Helitron1_CE	DF0001406.1	+
I	589115	589210	LR9A	DF0001427.1	+
I	589124	589192	CERP16	DF0001396.1	+
I	589198	589870	HelitronY1A_CE	DF0001408.1	+
I	589284	589449	CERP16	DF0001396.1	+
I	589842	590134	HAT1_CE	DF0001401.1	+
I	593039	593206	CELE14B	DF0001351.1	+
I	593777	593842	LR9A	DF0001427.1	+
I	596722	596934	CELE45	DF0001353.1	+
I	596936	597296	PALTA3_CE	DF0001462.1	+
I	597294	597327	CELE45	DF0001353.1	+
I	597332	597491	NPALTA1_CE	DF0001447.1	+
I	601948	602043	PALTTTAAA1	DF0001465.1	+
I	601961	602469	Helitron1_CE	DF0001406.1	+
I	602350	603018	PALTTTAAA1	DF0001465.1	+
I	603713	604177	CERP3	DF0001397.1	+
I	605183	605442	PALTTTAAA1	DF0001465.1	+
I	605407	605644	CELE42	DF0001494.1	+
I	605646	605843	PALTTTAAA1	DF0001465.1	+
I	606275	606421	CELE14A	DF0001350.1	+
I	612299	612762	CERP3	DF0001397.1	+
I	613774	613940	RC35	DF0001468.1	+
I	613985	614006	CELE1	DF0004107.1	+
I	614026	614350	CELE1	DF0004107.1	+
I	614419	614570	CELE14B	DF0001351.1	+
I	615039	615192	CELE14B	DF0001351.1	+
I	615192	615412	CELE2	DF0001352.1	+
I	615410	615655	CELE1	DF0004107.1	+
I	615574	615816	CELE2	DF0001352.1	+
I	616166	616345	CELE14B	DF0001351.1	+
I	616380	617388	HelitronY1A_CE	DF0001408.1	+
I	617116	617686	HelitronY1A_CE	DF0001408.1	+
I	622224	622511	PALTTTAAA1	DF0001465.1	+
I	622620	622884	PALTA4_CE	DF0001518.1	+
I	622984	624230	HelitronY1A_CE	DF0001408.1	+
I	624877	625126	CER1	DF0001369.1	+
I	626698	626846	CeRep4	DF0001386.1	+
I	626724	627103	Helitron1_CE	DF0001406.1	+
I	626934	627070	PALTTAA2_CE	DF0001519.1	+
I	628847	629605	Helitron1_CE	DF0001406.1	+
I	629280	629780	Helitron1_CE	DF0001406.1	+
I	629727	630063	PALTTTAAA2	DF0001466.1	+
I	630389	630584	PALTTTAAA1	DF0001465.1	+
I	632044	633061	HelitronY1A_CE	DF0001408.1	+
I	633062	633853	PAL5A_CE	DF0001450.1	+
I	634835	634892	PALTTAA1_CE	DF0001464.1	+
I	635481	636681	HelitronY1A_CE	DF0001408.1	+
I	638822	638946	CELE2	DF0001352.1	+
I	638981	639162	CELE14B	DF0001351.1	+
I	639508	639733	CELE42	DF0001494.1	+
I	640492	640643	CELE14A	DF0001350.1	+
I	641043	641229	CELE14B	DF0001351.1	+
I	646583	646806	CELE42	DF0001494.1	+
I	647331	647560	CELE42	DF0001494.1	+
I	647771	647802	PALTTAA2_CE	DF0001519.1	+
I	648442	648540	CELE42	DF0001494.1	+
I	649076	649254	CER1	DF0001369.1	+
I	649619	650332	Helitron1_CE	DF0001406.1	+
I	651723	651886	CELE14B	DF0001351.1	+
I	652396	652619	NPAL5A_CE	DF0001446.1	+
I	652815	652991	CELE14B	DF0001351.1	+
I	652997	653164	CELE1	DF0004107.1	+
I	653207	653260	CELE1	DF0004107.1	+
I	653450	653638	CELE14B	DF0001351.1	+
I	655144	655494	CELE1	DF0004107.1	+
I	656078	656390	CELE2	DF0001352.1	+
I	658003	658112	CELE1	DF0004107.1	+
I	660371	660474	CELE2	DF0001352.1	+
I	660477	660584	CELE2	DF0001352.1	+
I	662174	662401	PALTA4_CE	DF0001518.1	+
I	665315	665571	Helitron1_CE	DF0001406.1	+
I	665347	665522	RC35S	DF0001469.1	+
I	665757	665871	TIR9TA1_CE	DF0001489.1	+
I	668232	668909	HelitronY1A_CE	DF0001408.1	+
I	668512	669073	Helitron1_CE	DF0001406.1	+
I	669649	671264	HelitronY1A_CE	DF0001408.1	+
I	670835	671946	HelitronY1_CE	DF0001409.1	+
I	679483	679813	CELE1	DF0004107.1	+
I	679805	679865	HAT3_CE	DF0001403.1	+
I	680891	681120	CELE42	DF0001494.1	+
I	684432	685329	CERP4	DF0001398.1	+
I	686796	688375	HelitronY1A_CE	DF0001408.1	+
I	689695	689955	HelitronY4_CE	DF0001412.1	+
I	689812	690078	Helitron1_CE	DF0001406.1	+
I	689914	690162	HelitronY1A_CE	DF0001408.1	+
I	690118	690254	Helitron1_CE	DF0001406.1	+
I	691360	691523	CELE14A	DF0001350.1	+
I	694698	694849	CELE14B	DF0001351.1	+
I	695362	696136	Helitron1_CE	DF0001406.1	+
I	696195	696402	CELE42	DF0001494.1	+
I	696301	697262	Helitron1_CE	DF0001406.1	+
I	696478	696670	PALTTTAAA2	DF0001466.1	+
I	697028	698064	HelitronY1A_CE	DF0001408.1	+
I	698625	698843	CER1	DF0001369.1	+
I	699053	699225	CER1	DF0001369.1	+
I	699279	700575	HelitronY1A_CE	DF0001408.1	+
I	702078	702232	CELE14B	DF0001351.1	+
I	704691	704946	CELE1	DF0004107.1	+
I	705349	705475	PALTTTAAA2	DF0001466.1	+
I	706984	707284	CELE1	DF0004107.1	+
I	707547	707625	CELE42	DF0001494.1	+
I	708073	708600	CERP3	DF0001397.1	+
I	708293	709792	HelitronY1A_CE	DF0001408.1	+
I	714529	714737	CELE42	DF0001494.1	+
I	715800	716335	Helitron1_CE	DF0001406.1	+
I	716061	716247	RC35	DF0001468.1	+
I	718354	718888	Helitron1_CE	DF0001406.1	+
I	718792	719133	Helitron1_CE	DF0001406.1	+
I	719029	719865	Helitron1_CE	DF0001406.1	+
I	719671	719994	CELE46B	DF0001355.1	+
I	720733	721426	Helitron1_CE	DF0001406.1	+
I	721636	721738	PALTTTAAA2	DF0001466.1	+
I	721671	721808	CELE4	DF0001356.1	+
I	721793	722000	CELE42	DF0001494.1	+
I	724772	724815	CELE14A	DF0001350.1	+
I	724823	724857	CELE14A	DF0001350.1	+
I	724865	724899	CELE14A	DF0001350.1	+
I	724907	724940	CELE14A	DF0001350.1	+
I	724949	725068	CELE14A	DF0001350.1	+
I	725969	726211	CELE42	DF0001494.1	+
I	727340	727524	RCS5	DF0001473.1	+
I	727749	728071	DNA-3-1_CE	DF0001400.1	+
I	728072	728195	DNA-3-1_CE	DF0001400.1	+
I	729712	730112	RCS5	DF0001473.1	+
I	731448	731587	CELE2	DF0001352.1	+
I	731594	731806	CELE42	DF0001494.1	+
I	731827	731959	CELE2	DF0001352.1	+
I	732670	732928	RC123	DF0001467.1	+
I	733648	733715	CeRep52	DF0001387.1	+
I	733867	733935	CeRep52	DF0001387.1	+
I	734064	734086	CeRep52	DF0001387.1	+
I	734237	734282	CeRep52	DF0001387.1	+
I	734401	734472	CeRep52	DF0001387.1	+
I	735537	735579	CeRep52	DF0001387.1	+
I	736034	736121	CeRep52	DF0001387.1	+
I	736219	736256	CeRep52	DF0001387.1	+
I	736768	736887	CeRep52	DF0001387.1	+
I	737093	737170	CeRep52	DF0001387.1	+
I	737248	737341	CeRep52	DF0001387.1	+
I	737354	737443	CeRep52	DF0001387.1	+
I	737443	737540	CeRep52	DF0001387.1	+
I	739703	739826	PALTTTAAA1	DF0001465.1	+
I	739832	740068	CELE42	DF0001494.1	+
I	740613	740665	PALTTAA1_CE	DF0001464.1	+
I	740665	740766	PALTTAA1_CE	DF0001464.1	+
I	742499	742682	RC35	DF0001468.1	+
I	742587	742767	RC35	DF0001468.1	+
I	744508	744737	Tc3	DF0004136.1	+
I	744766	744890	CELE1	DF0004107.1	+
I	745071	745271	CELE1	DF0004107.1	+
I	747667	747775	LR9A	DF0001427.1	+
I	749277	749368	CeRep52	DF0001387.1	+
I	749372	749464	CeRep52	DF0001387.1	+
I	749517	749606	CeRep52	DF0001387.1	+
I	751103	751336	CeRep3	DF0001385.1	+
I	751455	751774	HAT1_CE	DF0001401.1	+
I	752625	752664	CELE42	DF0001494.1	+
I	753072	753208	CELE42	DF0001494.1	+
I	754269	754433	CELE14B	DF0001351.1	+
I	756176	756347	CELE14B	DF0001351.1	+
I	756368	756571	CELE1	DF0004107.1	+
I	759563	759633	CELE46A	DF0001354.1	+
I	760034	760093	TIR9TA1B_CE	DF0001487.1	+
I	760673	760822	CELE11	DF0001493.1	+
I	762315	762419	CeRep52	DF0001387.1	+
I	762501	762574	CeRep52	DF0001387.1	+
I	762698	762771	CeRep52	DF0001387.1	+
I	762795	762864	CeRep52	DF0001387.1	+
I	763125	763252	CeRep52	DF0001387.1	+
I	764058	765142	HelitronY1A_CE	DF0001408.1	+
I	767752	768496	Helitron1_CE	DF0001406.1	+
I	768682	768730	CeRep52	DF0001387.1	+
I	771075	771125	CELE42	DF0001494.1	+
I	773013	773140	TIR9TA1B_CE	DF0001487.1	+
I	773553	773610	CELE14A	DF0001350.1	+
I	773604	773647	CELE14A	DF0001350.1	+
I	774137	774604	Helitron1_CE	DF0001406.1	+
I	774348	774544	MINISAT1_CE	DF0001517.1	+
I	777829	778407	HelitronY1_CE	DF0001409.1	+
I	780498	780614	CeRep52	DF0001387.1	+
I	781206	781539	CELE7	DF0001357.1	+
I	782397	782431	CeRep52	DF0001387.1	+
I	784406	784488	CELE42	DF0001494.1	+
I	787188	787805	Helitron1_CE	DF0001406.1	+
I	790027	790416	HAT3_CE	DF0001403.1	+
I	791893	792055	CELE14B	DF0001351.1	+
I	792562	792725	CELE14A	DF0001350.1	+
I	792731	792951	TIR9TA1C_CE	DF0001488.1	+
I	793321	793512	CELE14B	DF0001351.1	+
I	793943	794105	CELE14B	DF0001351.1	+
I	794741	795481	Helitron1_CE	DF0001406.1	+
I	796211	796264	HelitronY3_CE	DF0001411.1	+
I	796350	796477	RC35S	DF0001469.1	+
I	799542	799614	PAL9A_CE	DF0001458.1	+
I	799561	799614	NPALTA1_CE	DF0001447.1	+
I	799617	799787	CELE14A	DF0001350.1	+
I	799841	799884	PALTTAA2_CE	DF0001519.1	+
I	800500	800705	CeRep3	DF0001385.1	+
I	800991	801133	CeRep3	DF0001385.1	+
I	802456	802519	TIR9TA1C_CE	DF0001488.1	+
I	802541	802705	TIR9TA1C_CE	DF0001488.1	+
I	803554	803699	CELE14B	DF0001351.1	+
I	803981	804048	TIR9TA1B_CE	DF0001487.1	+
I	804248	804312	TIR9TA1B_CE	DF0001487.1	+
I	804914	804968	PALTTAA2_CE	DF0001519.1	+
I	804955	805061	CERP2	DF0001513.1	+
I	806145	806232	PALTTAA2_CE	DF0001519.1	+
I	813170	813424	LONGPAL1	DF0001424.1	+
I	813290	813398	CELE11	DF0001493.1	+
I	815088	815309	CELE11	DF0001493.1	+
I	817204	817444	LR9A	DF0001427.1	+
I	818502	818723	PALTTAA1_CE	DF0001464.1	+
I	820565	820699	CELE11	DF0001493.1	+
I	821037	821235	PALTA5_CE	DF0001463.1	+
I	824219	824339	TIR43YW1_CE	DF0001484.1	+
I	825096	825281	CELE14B	DF0001351.1	+
I	825868	826072	CELE42	DF0001494.1	+
I	826832	826992	CELE11	DF0001493.1	+
I	827002	827174	CELE11	DF0001493.1	+
I	827022	827357	DNA-3-1_CE	DF0001400.1	+
I	827183	827369	CELE11	DF0001493.1	+
I	829372	829418	TIR9TA1C_CE	DF0001488.1	+
I	829457	829685	NPAL5A_CE	DF0001446.1	+
I	830249	830309	CELE12B	DF0001349.1	+
I	830414	830537	PALTTTAAA1	DF0001465.1	+
I	830740	831052	PALTTTAAA1	DF0001465.1	+
I	833321	833503	CELE14B	DF0001351.1	+
I	833846	833959	CELE14B	DF0001351.1	+
I	834302	834415	CELE14B	DF0001351.1	+
I	835320	835500	CELE14B	DF0001351.1	+
I	837043	837422	CELE46A	DF0001354.1	+
I	837345	837422	CELE46B	DF0001355.1	+
I	838352	838531	CELE14B	DF0001351.1	+
I	839150	839231	CELE14B	DF0001351.1	+
I	839233	839524	HAT3_CE	DF0001403.1	+
I	839529	839629	CELE14A	DF0001350.1	+
I	843125	843331	TIR9TA1_CE	DF0001489.1	+
I	843330	843484	TIR9TA1A_CE	DF0001486.1	+
I	843491	843682	TIR9TA1_CE	DF0001489.1	+
I	844372	845028	HelitronY1_CE	DF0001409.1	+
I	845347	845522	CELE14A	DF0001350.1	+
I	847102	847160	CELE14B	DF0001351.1	+
I	847237	847459	CeRep3	DF0001385.1	+
I	847731	847793	CERP2	DF0001513.1	+
I	850331	850497	CELE14B	DF0001351.1	+
I	854162	855596	HelitronY1A_CE	DF0001408.1	+
I	854672	856135	HelitronY1A_CE	DF0001408.1	+
I	855645	856224	PALTTAA1_CE	DF0001464.1	+
I	858823	860390	HelitronY1A_CE	DF0001408.1	+
I	859995	860277	PALTTAA1_CE	DF0001464.1	+
I	860441	860626	CELE14B	DF0001351.1	+
I	863074	863669	PALTTAA1_CE	DF0001464.1	+
I	864843	865176	CERP3	DF0001397.1	+
I	864843	865671	HelitronY1A_CE	DF0001408.1	+
I	865053	865466	CERP3	DF0001397.1	+
I	865309	865718	CERP3	DF0001397.1	+
I	866883	868031	HelitronY1A_CE	DF0001408.1	+
I	867680	868587	CERP4	DF0001398.1	+
I	870283	871950	HelitronY1A_CE	DF0001408.1	+
I	871979	872217	PALTTTAAA1	DF0001465.1	+
I	874468	874631	CELE14B	DF0001351.1	+
I	875107	875194	CERP16	DF0001396.1	+
I	875440	875496	CERP16	DF0001396.1	+
I	876771	877497	Helitron1_CE	DF0001406.1	+
I	877949	878113	CELE14B	DF0001351.1	+
I	878112	878204	CeRep52	DF0001387.1	+
I	878736	879184	Helitron1_CE	DF0001406.1	+
I	882095	882264	CELE42	DF0001494.1	+
I	883541	883683	CELE14B	DF0001351.1	+
I	889380	889587	CELE42	DF0001494.1	+
I	890230	890404	CELE42	DF0001494.1	+
I	891741	891878	CELE42	DF0001494.1	+
I	896225	897223	HelitronY1A_CE	DF0001408.1	+
I	898368	899739	HelitronY1_CE	DF0001409.1	+
I	901328	901717	CELE46B	DF0001355.1	+
I	901760	901990	CELE46B	DF0001355.1	+
I	902449	902539	CELE46B	DF0001355.1	+
I	902535	903045	PALTTTAAA1	DF0001465.1	+
I	902984	903666	Helitron1_CE	DF0001406.1	+
I	903767	904015	CELE1	DF0004107.1	+
I	904281	904561	CELE4	DF0001356.1	+
I	906036	907002	HelitronY1A_CE	DF0001408.1	+
I	907014	907211	CELE14B	DF0001351.1	+
I	907989	908087	CELE4	DF0001356.1	+
I	908676	908974	CELE4	DF0001356.1	+
I	911432	911471	CELE14B	DF0001351.1	+
I	912143	912307	CELE14B	DF0001351.1	+
I	920126	920301	CELE14B	DF0001351.1	+
I	920614	920739	CeRep52	DF0001387.1	+
I	920976	921065	CeRep52	DF0001387.1	+
I	921044	921181	CeRep52	DF0001387.1	+
I	921796	921988	CELE42	DF0001494.1	+
I	922074	922244	CELE14B	DF0001351.1	+
I	922244	922427	CELE14B	DF0001351.1	+
I	930058	930275	CELE42	DF0001494.1	+
I	930769	931005	NPAL5A_CE	DF0001446.1	+
I	931256	931289	CELE1	DF0004107.1	+
I	931693	932934	Mariner2_CE	DF0001516.1	+
I	933475	933570	CeRep55	DF0001390.1	+
I	933548	933651	CeRep55	DF0001390.1	+
I	933575	933679	CeRep55	DF0001390.1	+
I	933629	933733	CeRep55	DF0001390.1	+
I	933656	933759	CeRep55	DF0001390.1	+
I	933737	933841	CeRep55	DF0001390.1	+
I	933791	933895	CeRep55	DF0001390.1	+
I	933818	933922	CeRep55	DF0001390.1	+
I	933899	934003	CeRep55	DF0001390.1	+
I	933980	934083	CeRep55	DF0001390.1	+
I	934007	934111	CeRep55	DF0001390.1	+
I	934061	934165	CeRep55	DF0001390.1	+
I	934088	934192	CeRep55	DF0001390.1	+
I	934142	934246	CeRep55	DF0001390.1	+
I	934223	934327	CeRep55	DF0001390.1	+
I	934250	934354	CeRep55	DF0001390.1	+
I	934304	934407	CeRep55	DF0001390.1	+
I	934331	934435	CeRep55	DF0001390.1	+
I	934412	934516	CeRep55	DF0001390.1	+
I	934493	934596	CeRep55	DF0001390.1	+
I	934520	934624	CeRep55	DF0001390.1	+
I	934574	934678	CeRep55	DF0001390.1	+
I	934601	934705	CeRep55	DF0001390.1	+
I	934682	934785	CeRep55	DF0001390.1	+
I	934763	934860	CeRep55	DF0001390.1	+
I	934862	934959	CeRep55	DF0001390.1	+
I	936994	937176	CELE14B	DF0001351.1	+
I	937840	938009	CELE42	DF0001494.1	+
I	938126	938204	CELE42	DF0001494.1	+
I	946605	946751	RC35S	DF0001469.1	+
I	946962	947089	CELE42	DF0001494.1	+
I	948252	948438	CELE14B	DF0001351.1	+
I	948437	948491	CELE1	DF0004107.1	+
I	948887	948997	CELE14B	DF0001351.1	+
I	951889	952099	Tc1A	DF0001476.1	+
I	952273	952655	CERP3	DF0001397.1	+
I	952495	952663	CERP16	DF0001396.1	+
I	953542	953680	LR9A	DF0001427.1	+
I	953619	953991	CERP3	DF0001397.1	+
I	954864	954901	CELE14B	DF0001351.1	+
I	959349	959553	LR9A	DF0001427.1	+
I	959575	959761	LR9A	DF0001427.1	+
I	964402	964556	IR3_CE	DF0001414.1	+
I	964587	964860	PALTTAA3_CE	DF0004133.1	+
I	967043	967262	IR4	DF0001415.1	+
I	967403	967944	Helitron1_CE	DF0001406.1	+
I	969989	970036	Tc1A	DF0001476.1	+
I	970431	970463	Tc1A	DF0001476.1	+
I	970492	970662	CELE11	DF0001493.1	+
I	970683	970849	CELE11	DF0001493.1	+
I	970684	970979	LONGPAL3	DF0001426.1	+
I	970717	971093	Tc1A	DF0001476.1	+
I	970870	971017	CELE11	DF0001493.1	+
I	972461	972502	Tc1A	DF0001476.1	+
I	975341	975654	CELE46A	DF0001354.1	+
I	977805	978040	CELE42	DF0001494.1	+
I	981911	982039	CELE12A	DF0001348.1	+
I	982735	982884	CELE46A	DF0001354.1	+
I	987117	987233	NDNAX2_CE	DF0001442.1	+
I	987233	987368	NDNAX3_CE	DF0001443.1	+
I	987277	987426	NDNAX2_CE	DF0001442.1	+
I	988476	988799	CELE46A	DF0001354.1	+
I	1002128	1003008	Helitron1_CE	DF0001406.1	+
I	1002675	1003643	HelitronY1A_CE	DF0001408.1	+
I	1004991	1005847	Helitron1_CE	DF0001406.1	+
I	1006641	1006864	CELE42	DF0001494.1	+
I	1009224	1009823	Helitron1_CE	DF0001406.1	+
I	1011600	1011750	CER1	DF0001369.1	+
I	1012042	1012183	CELE1	DF0004107.1	+
I	1012282	1013706	HelitronY1_CE	DF0001409.1	+
I	1015913	1016099	CELE14B	DF0001351.1	+
I	1017800	1018760	Helitron1_CE	DF0001406.1	+
I	1019247	1019447	CELE42	DF0001494.1	+
I	1019347	1019802	Helitron1_CE	DF0001406.1	+
I	1020704	1020818	CELE14B	DF0001351.1	+
I	1021315	1021812	PALTTTAAA2	DF0001466.1	+
I	1021837	1022598	Helitron1_CE	DF0001406.1	+
I	1023428	1023635	PALTTTAAA2	DF0001466.1	+
I	1025357	1026148	PAL5A_CE	DF0001450.1	+
I	1028427	1029644	HelitronY1A_CE	DF0001408.1	+
I	1030951	1031615	Helitron1_CE	DF0001406.1	+
I	1034002	1034695	Helitron1_CE	DF0001406.1	+
I	1034907	1035793	Helitron1_CE	DF0001406.1	+
I	1038987	1039109	IR3_CE	DF0001414.1	+
I	1039195	1040495	HelitronY1A_CE	DF0001408.1	+
I	1040399	1041854	HelitronY1A_CE	DF0001408.1	+
I	1042344	1042625	PALTTAA1_CE	DF0001464.1	+
I	1044562	1044870	CELE46B	DF0001355.1	+
I	1048444	1048637	IR3_CE	DF0001414.1	+
I	1048801	1048973	CELE14B	DF0001351.1	+
I	1048948	1049175	CELE46B	DF0001355.1	+
I	1049695	1049856	RC35	DF0001468.1	+
I	1050048	1050288	CELE42	DF0001494.1	+
I	1051259	1051411	CELE14B	DF0001351.1	+
I	1051588	1051892	CELE1	DF0004107.1	+
I	1052855	1053536	Helitron1_CE	DF0001406.1	+
I	1053181	1053230	CELE42	DF0001494.1	+
I	1053942	1054012	CELE14B	DF0001351.1	+
I	1054012	1054050	CELE14B	DF0001351.1	+
I	1054519	1054696	CELE14B	DF0001351.1	+
I	1056515	1056856	CELE1	DF0004107.1	+
I	1058929	1058988	NPALTA1_CE	DF0001447.1	+
I	1058951	1059027	CERP2	DF0001513.1	+
I	1060082	1060148	PALTTTAAA2	DF0001466.1	+
I	1060265	1060355	CER1	DF0001369.1	+
I	1060636	1060821	CER1	DF0001369.1	+
I	1062904	1063181	Helitron1_CE	DF0001406.1	+
I	1063977	1064076	CeRep5	DF0001395.1	+
I	1065401	1065523	CELE42	DF0001494.1	+
I	1066119	1066213	CER1	DF0001369.1	+
I	1067757	1067995	CELE42	DF0001494.1	+
I	1070619	1070695	LR9A	DF0001427.1	+
I	1072174	1072327	CELE14B	DF0001351.1	+
I	1073526	1073680	CELE14B	DF0001351.1	+
I	1073995	1074158	CELE14B	DF0001351.1	+
I	1077606	1077921	PALTTTAAA2	DF0001466.1	+
I	1080799	1081420	Helitron1_CE	DF0001406.1	+
I	1081017	1081573	HelitronY1A_CE	DF0001408.1	+
I	1081253	1081754	Helitron1_CE	DF0001406.1	+
I	1082645	1082871	PALTTTAAA2	DF0001466.1	+
I	1083172	1083406	CERP3	DF0001397.1	+
I	1083186	1083602	CER15-1-I_CE	DF0001364.1	+
I	1083204	1084376	HelitronY1A_CE	DF0001408.1	+
I	1083286	1083516	CERP3	DF0001397.1	+
I	1083398	1083608	CERP3	DF0001397.1	+
I	1084908	1085128	CeRep3	DF0001385.1	+
I	1085201	1085429	CeRep3	DF0001385.1	+
I	1085703	1085878	CELE14A	DF0001350.1	+
I	1086225	1086461	CELE42	DF0001494.1	+
I	1086963	1087168	CELE42	DF0001494.1	+
I	1089226	1089374	CELE14B	DF0001351.1	+
I	1090250	1090426	CELE14B	DF0001351.1	+
I	1091757	1092535	Helitron1_CE	DF0001406.1	+
I	1092287	1093994	HelitronY1_CE	DF0001409.1	+
I	1094570	1095583	HelitronY1A_CE	DF0001408.1	+
I	1095515	1095620	RC35	DF0001468.1	+
I	1096386	1096570	CELE14B	DF0001351.1	+
I	1096794	1097087	Helitron1_CE	DF0001406.1	+
I	1098722	1098876	RC35	DF0001468.1	+
I	1101150	1101669	PALTTTAAA1	DF0001465.1	+
I	1101533	1101670	CELE46B	DF0001355.1	+
I	1101712	1101849	CELE11	DF0001493.1	+
I	1102517	1102862	HelitronY1A_CE	DF0001408.1	+
I	1102545	1103301	Helitron1_CE	DF0001406.1	+
I	1102870	1103050	CELE42	DF0001494.1	+
I	1103763	1103994	CELE42	DF0001494.1	+
I	1103999	1104149	RC35	DF0001468.1	+
I	1104459	1104680	CELE42	DF0001494.1	+
I	1105755	1105978	CELE42	DF0001494.1	+
I	1109393	1109451	CeRep52	DF0001387.1	+
I	1109430	1109494	CeRep52	DF0001387.1	+
I	1109561	1109665	CeRep52	DF0001387.1	+
I	1110185	1110494	HelitronY1A_CE	DF0001408.1	+
I	1111489	1111671	CERP16	DF0001396.1	+
I	1114337	1114576	CELE42	DF0001494.1	+
I	1114626	1115276	Helitron1_CE	DF0001406.1	+
I	1117019	1117260	LONGPAL2	DF0001425.1	+
I	1117814	1117938	LONGPAL3	DF0001426.1	+
I	1119025	1119079	DNA-3-1_CE	DF0001400.1	+
I	1119237	1119793	LONGPAL2	DF0001425.1	+
I	1119888	1119946	CEMUDR1	DF0001359.1	+
I	1120115	1120797	LONGPAL3	DF0001426.1	+
I	1120814	1121049	LONGPAL3	DF0001426.1	+
I	1120984	1121250	LONGPAL2	DF0001425.1	+
I	1121036	1121137	LONGPAL3	DF0001426.1	+
I	1121251	1121504	LONGPAL3	DF0001426.1	+
I	1121562	1121662	LONGPAL3	DF0001426.1	+
I	1121599	1121838	LONGPAL2	DF0001425.1	+
I	1121637	1121732	LONGPAL3	DF0001426.1	+
I	1121734	1121836	LONGPAL3	DF0001426.1	+
I	1121824	1121923	LONGPAL3	DF0001426.1	+
I	1122014	1122115	LONGPAL3	DF0001426.1	+
I	1122118	1122219	LONGPAL3	DF0001426.1	+
I	1122222	1122323	LONGPAL3	DF0001426.1	+
I	1122438	1122689	LONGPAL3	DF0001426.1	+
I	1122529	1122745	CEMUDR2	DF0001360.1	+
I	1122747	1122848	LONGPAL3	DF0001426.1	+
I	1122783	1123039	LONGPAL2	DF0001425.1	+
I	1122835	1122934	LONGPAL3	DF0001426.1	+
I	1122852	1123110	LONGPAL2	DF0001425.1	+
I	1122904	1123004	LONGPAL3	DF0001426.1	+
I	1122926	1123178	CEMUDR1	DF0001359.1	+
I	1123025	1123126	LONGPAL3	DF0001426.1	+
I	1123044	1123308	LONGPAL2	DF0001425.1	+
I	1123096	1123196	LONGPAL3	DF0001426.1	+
I	1123199	1123308	LONGPAL3	DF0001426.1	+
I	1123238	1123578	CEMUDR1	DF0001359.1	+
I	1123310	1123560	LONGPAL3	DF0001426.1	+
I	1123546	1123648	LONGPAL3	DF0001426.1	+
I	1123635	1123736	LONGPAL3	DF0001426.1	+
I	1123721	1123825	LONGPAL3	DF0001426.1	+
I	1123810	1123914	LONGPAL3	DF0001426.1	+
I	1123918	1124025	LONGPAL3	DF0001426.1	+
I	1123994	1124097	LONGPAL3	DF0001426.1	+
I	1124192	1124421	LONGPAL3	DF0001426.1	+
I	1124324	1124482	LONGPAL2	DF0001425.1	+
I	1124371	1124499	LONGPAL3	DF0001426.1	+
I	1124810	1124874	RC35	DF0001468.1	+
I	1125251	1125360	PALTTTAAA1	DF0001465.1	+
I	1128833	1129043	CELE42	DF0001494.1	+
I	1129573	1129743	CELE14B	DF0001351.1	+
I	1130179	1130707	Helitron1_CE	DF0001406.1	+
I	1133022	1133197	CELE14A	DF0001350.1	+
I	1133898	1134146	RC35	DF0001468.1	+
I	1134051	1135382	HelitronY1_CE	DF0001409.1	+
I	1135790	1136353	Helitron1_CE	DF0001406.1	+
I	1137343	1137506	CELE14B	DF0001351.1	+
I	1138340	1138424	PALTTTAAA2	DF0001466.1	+
I	1138438	1139161	CELE46B	DF0001355.1	+
I	1140306	1140541	CELE1	DF0004107.1	+
I	1140608	1140669	CELE2	DF0001352.1	+
I	1141106	1141173	CELE12A	DF0001348.1	+
I	1142612	1142845	CELE42	DF0001494.1	+
I	1143550	1144159	Tc1A	DF0001476.1	+
I	1144751	1144933	CERP4	DF0001398.1	+
I	1145515	1145596	Tc1A	DF0001476.1	+
I	1146506	1146742	CELE42	DF0001494.1	+
I	1147611	1147805	CELE1	DF0004107.1	+
I	1148078	1148665	PALTTAA1_CE	DF0001464.1	+
I	1149018	1149428	CERP4	DF0001398.1	+
I	1151245	1152036	PAL5A_CE	DF0001450.1	+
I	1153115	1153244	CELE2	DF0001352.1	+
I	1153605	1153715	RC35	DF0001468.1	+
I	1154218	1154245	PALTTAA2_CE	DF0001519.1	+
I	1154563	1155355	PAL5A_CE	DF0001450.1	+
I	1158049	1158145	CERP2	DF0001513.1	+
I	1158254	1158410	CELE46B	DF0001355.1	+
I	1158412	1158647	Mariner5_CE	DF0001437.1	+
I	1158646	1159034	PAL8A_CE	DF0001451.1	+
I	1159034	1159149	Mariner5_CE	DF0001437.1	+
I	1159634	1159836	TC4	DF0001479.1	+
I	1159890	1160137	Mariner5_CE	DF0001437.1	+
I	1160319	1160465	Mariner5_CE	DF0001437.1	+
I	1160846	1160990	Mariner5_CE	DF0001437.1	+
I	1161756	1162031	Mariner5_CE	DF0001437.1	+
I	1162034	1162458	CELE46B	DF0001355.1	+
I	1163108	1163186	PALTTTAAA1	DF0001465.1	+
I	1163916	1164496	PALTTTAAA1	DF0001465.1	+
I	1164813	1165344	PALTTTAAA1	DF0001465.1	+
I	1165325	1165545	PALTTTAAA3	DF0004131.1	+
I	1165398	1165562	CELE2	DF0001352.1	+
I	1166589	1166757	CER1	DF0001369.1	+
I	1167490	1167574	TIR43YW1_CE	DF0001484.1	+
I	1167576	1167612	CELE14B	DF0001351.1	+
I	1167998	1168167	CELE14B	DF0001351.1	+
I	1168860	1168918	CELE14B	DF0001351.1	+
I	1168946	1169505	Helitron1_CE	DF0001406.1	+
I	1169337	1170755	HelitronY1_CE	DF0001409.1	+
I	1171273	1171498	CELE42	DF0001494.1	+
I	1171601	1171794	CELE2	DF0001352.1	+
I	1174483	1174655	CER1	DF0001369.1	+
I	1174577	1175059	CELE46B	DF0001355.1	+
I	1178506	1178792	PALTTAA1_CE	DF0001464.1	+
I	1179562	1179843	CELE1	DF0004107.1	+
I	1179920	1180104	IR3_CE	DF0001414.1	+
I	1180015	1180214	CELE46B	DF0001355.1	+
I	1182131	1182272	CER1	DF0001369.1	+
I	1184543	1184755	CELE42	DF0001494.1	+
I	1185147	1185303	IR3_CE	DF0001414.1	+
I	1185247	1185464	CERP3	DF0001397.1	+
I	1185395	1185969	PALTTTAAA2	DF0001466.1	+
I	1187919	1188233	PALTTAA1_CE	DF0001464.1	+
I	1188221	1188440	HATN1_CE	DF0001405.1	+
I	1189966	1191683	HelitronY1_CE	DF0001409.1	+
I	1193454	1194608	HelitronY1A_CE	DF0001408.1	+
I	1194977	1195790	HelitronY1A_CE	DF0001408.1	+
I	1197735	1198517	PAL5A_CE	DF0001450.1	+
I	1199206	1199246	PALTTTAAA1	DF0001465.1	+
I	1200361	1201003	PALTTTAAA2	DF0001466.1	+
I	1200362	1200601	PALTTTAAA1	DF0001465.1	+
I	1200389	1200808	CELE46B	DF0001355.1	+
I	1201333	1201398	PALTTTAAA1	DF0001465.1	+
I	1201451	1201605	PALTTTAAA1	DF0001465.1	+
I	1201630	1201807	PALTTTAAA1	DF0001465.1	+
I	1203065	1203312	MINISAT1_CE	DF0001517.1	+
I	1203252	1203705	CERP3	DF0001397.1	+
I	1203897	1204085	CERP16	DF0001396.1	+
I	1205193	1205463	CELE1	DF0004107.1	+
I	1205644	1205803	CELE1	DF0004107.1	+
I	1205806	1205915	CELE1	DF0004107.1	+
I	1206489	1207280	PAL5A_CE	DF0001450.1	+
I	1207761	1208827	HelitronY1A_CE	DF0001408.1	+
I	1207995	1208210	CERP16	DF0001396.1	+
I	1208059	1208324	CERP3	DF0001397.1	+
I	1208130	1208425	CERP3	DF0001397.1	+
I	1208969	1210069	HelitronY1_CE	DF0001409.1	+
I	1209918	1211009	HelitronY1_CE	DF0001409.1	+
I	1211131	1211316	CELE14B	DF0001351.1	+
I	1211624	1212559	HelitronY1_CE	DF0001409.1	+
I	1211650	1212937	HelitronY1A_CE	DF0001408.1	+
I	1213820	1213934	SINE1_CE	DF0001522.1	+
I	1214066	1214319	RC123	DF0001467.1	+
I	1214709	1214879	CELE14B	DF0001351.1	+
I	1215165	1215316	HAT2_CE	DF0001402.1	+
I	1215314	1215480	TC5B	DF0001481.1	+
I	1215452	1215773	TC4	DF0001479.1	+
I	1216044	1216223	HAT2_CE	DF0001402.1	+
I	1216215	1216423	PALTA4_CE	DF0001518.1	+
I	1216438	1217109	PAL5A_CE	DF0001450.1	+
I	1220621	1220730	PALTTAA3_CE	DF0004133.1	+
I	1221355	1221628	CELE1	DF0004107.1	+
I	1222033	1222317	PALTTTAAA1	DF0001465.1	+
I	1224476	1224651	CELE14B	DF0001351.1	+
I	1224971	1225147	CELE14B	DF0001351.1	+
I	1225615	1226108	PALTTAA3_CE	DF0004133.1	+
I	1227128	1227249	CELE14B	DF0001351.1	+
I	1228624	1228791	CELE14B	DF0001351.1	+
I	1230688	1230904	CELE42	DF0001494.1	+
I	1231976	1232236	CELE1	DF0004107.1	+
I	1232663	1232801	PALTTTAAA1	DF0001465.1	+
I	1233908	1234469	PALTTAA3_CE	DF0004133.1	+
I	1236040	1236153	PALTTTAAA2	DF0001466.1	+
I	1236374	1236474	PALTTTAAA1	DF0001465.1	+
I	1238165	1238356	CELE4	DF0001356.1	+
I	1241373	1241578	HelitronY2_CE	DF0001410.1	+
I	1241448	1241719	RC123	DF0001467.1	+
I	1241686	1241885	HelitronY1A_CE	DF0001408.1	+
I	1241932	1242266	Helitron1_CE	DF0001406.1	+
I	1241933	1242135	HelitronY1A_CE	DF0001408.1	+
I	1243136	1243295	HAT3_CE	DF0001403.1	+
I	1243142	1243234	PAL3A_CE	DF0001449.1	+
I	1245403	1246193	PAL5A_CE	DF0001450.1	+
I	1246199	1247776	HelitronY1_CE	DF0001409.1	+
I	1249264	1249386	CEMUDR1	DF0001359.1	+
I	1249291	1249354	PALTTTAAA1	DF0001465.1	+
I	1249349	1250139	PAL5A_CE	DF0001450.1	+
I	1254206	1254415	CEMUDR1	DF0001359.1	+
I	1255040	1255265	CELE42	DF0001494.1	+
I	1255584	1255739	CELE14A	DF0001350.1	+
I	1255828	1255926	TC5B	DF0001481.1	+
I	1257092	1257294	TC5B	DF0001481.1	+
I	1260683	1260859	CELE14B	DF0001351.1	+
I	1260864	1261231	HAT1_CE	DF0001401.1	+
I	1261869	1262281	CELE46A	DF0001354.1	+
I	1262085	1262281	PALTTAA3_CE	DF0004133.1	+
I	1263605	1263750	Tc1A	DF0001476.1	+
I	1264461	1264646	CELE14B	DF0001351.1	+
I	1265009	1265171	CELE14B	DF0001351.1	+
I	1265191	1265273	CeRep5	DF0001395.1	+
I	1271646	1272441	HelitronY1A_CE	DF0001408.1	+
I	1272816	1273546	Helitron1_CE	DF0001406.1	+
I	1275017	1275178	CELE11	DF0001493.1	+
I	1275265	1275349	CERP16	DF0001396.1	+
I	1275726	1276594	Tc1A	DF0001476.1	+
I	1282375	1282474	CELE14B	DF0001351.1	+
I	1283115	1283345	CELE42	DF0001494.1	+
I	1285618	1285727	HelitronY2_CE	DF0001410.1	+
I	1286148	1286436	RC123	DF0001467.1	+
I	1286439	1286693	RC123	DF0001467.1	+
I	1286519	1286804	RC123	DF0001467.1	+
I	1286994	1287229	RC123	DF0001467.1	+
I	1289635	1289709	CELE11	DF0001493.1	+
I	1290762	1291218	HelitronY1A_CE	DF0001408.1	+
I	1294447	1294644	RC35	DF0001468.1	+
I	1299226	1299609	CERP3	DF0001397.1	+
I	1299374	1299580	CERP16	DF0001396.1	+
I	1299503	1299650	CERP3	DF0001397.1	+
I	1300822	1301160	HelitronY1A_CE	DF0001408.1	+
I	1301807	1301872	CELE46A	DF0001354.1	+
I	1301879	1301976	CELE46A	DF0001354.1	+
I	1303533	1303757	CELE42	DF0001494.1	+
I	1305906	1305967	CELE14B	DF0001351.1	+
I	1306200	1306371	CELE14B	DF0001351.1	+
I	1306770	1306833	CELE14B	DF0001351.1	+
I	1307229	1307383	CELE11	DF0001493.1	+
I	1307417	1307566	CELE11	DF0001493.1	+
I	1307594	1307746	CELE11	DF0001493.1	+
I	1309625	1310923	HelitronY1A_CE	DF0001408.1	+
I	1311326	1312309	HelitronY1A_CE	DF0001408.1	+
I	1314153	1314390	Helitron1_CE	DF0001406.1	+
I	1314225	1315235	HelitronY1A_CE	DF0001408.1	+
I	1317449	1318265	HelitronY1A_CE	DF0001408.1	+
I	1317820	1318607	HelitronY1A_CE	DF0001408.1	+
I	1318054	1319561	HelitronY1_CE	DF0001409.1	+
I	1320720	1320900	CELE14B	DF0001351.1	+
I	1321586	1321747	CELE14B	DF0001351.1	+
I	1322490	1322636	CERP16	DF0001396.1	+
I	1322498	1322964	Helitron1_CE	DF0001406.1	+
I	1322604	1322941	CERP3	DF0001397.1	+
I	1324432	1324500	CELE14B	DF0001351.1	+
I	1325120	1325303	CER8-I_CE	DF0001381.1	+
I	1330051	1330093	IR3_CE	DF0001414.1	+
I	1330523	1330622	IR3_CE	DF0001414.1	+
I	1332905	1332940	CeRep52	DF0001387.1	+
I	1333141	1333225	CELE46B	DF0001355.1	+
I	1334285	1334934	Helitron2_CE	DF0001407.1	+
I	1334789	1335045	RC123	DF0001467.1	+
I	1334909	1335149	RC123	DF0001467.1	+
I	1335075	1335180	HelitronY2_CE	DF0001410.1	+
I	1335130	1335245	RC123	DF0001467.1	+
I	1335605	1335829	CELE42	DF0001494.1	+
I	1336325	1336385	NPAL5A_CE	DF0001446.1	+
I	1338155	1338453	PALTTTAAA1	DF0001465.1	+
I	1338456	1338691	CELE42	DF0001494.1	+
I	1339023	1339231	CELE42	DF0001494.1	+
I	1341645	1341845	RC35	DF0001468.1	+
I	1341876	1342065	RC35	DF0001468.1	+
I	1344789	1344946	CELE14A	DF0001350.1	+
I	1345658	1345789	CELE2	DF0001352.1	+
I	1346441	1346677	CeRep4	DF0001386.1	+
I	1346950	1347166	PALTTAA1_CE	DF0001464.1	+
I	1347162	1347327	CEMUDR1	DF0001359.1	+
I	1348803	1348852	PALTTAA3_CE	DF0004133.1	+
I	1349554	1349617	IR3_CE	DF0001414.1	+
I	1349963	1350117	PALTTAA3_CE	DF0004133.1	+
I	1350120	1350724	PALTTAA3_CE	DF0004133.1	+
I	1351202	1351947	HelitronY4_CE	DF0001412.1	+
I	1351232	1352348	HelitronY1A_CE	DF0001408.1	+
I	1351714	1351998	CERP3	DF0001397.1	+
I	1351960	1352095	CELE14B	DF0001351.1	+
I	1352144	1353596	HelitronY1A_CE	DF0001408.1	+
I	1352350	1352529	CELE14B	DF0001351.1	+
I	1352793	1354095	HelitronY1_CE	DF0001409.1	+
I	1356686	1356930	CERP3	DF0001397.1	+
I	1357383	1357784	CERP3	DF0001397.1	+
I	1358698	1358803	PALTTTAAA3	DF0004131.1	+
I	1359307	1359574	PALTTAA3_CE	DF0004133.1	+
I	1360139	1360280	CERP2	DF0001513.1	+
I	1360468	1360526	PALTTAA1_CE	DF0001464.1	+
I	1360620	1360811	PALTTTAAA1	DF0001465.1	+
I	1363976	1364354	PAL8D_CE	DF0004134.1	+
I	1364364	1364551	PALTTTAAA2	DF0001466.1	+
I	1364647	1365176	PALTTAA1_CE	DF0001464.1	+
I	1365766	1365997	CELE42	DF0001494.1	+
I	1366755	1367350	Helitron1_CE	DF0001406.1	+
I	1368484	1368698	HelitronY2_CE	DF0001410.1	+
I	1369025	1369816	PAL5A_CE	DF0001450.1	+
I	1369781	1370260	Helitron1_CE	DF0001406.1	+
I	1371376	1372285	Helitron2_CE	DF0001407.1	+
I	1372292	1373097	Helitron2_CE	DF0001407.1	+
I	1372925	1373290	RC123	DF0001467.1	+
I	1373035	1373696	Helitron2_CE	DF0001407.1	+
I	1373494	1373833	HelitronY4_CE	DF0001412.1	+
I	1375097	1375407	CELE1	DF0004107.1	+
I	1375789	1376196	PALTTAA1_CE	DF0001464.1	+
I	1376196	1376987	PAL5A_CE	DF0001450.1	+
I	1377504	1378244	CELE46B	DF0001355.1	+
I	1379770	1379959	CELE1	DF0004107.1	+
I	1380037	1380253	CELE1	DF0004107.1	+
I	1380633	1380745	PALTA4_CE	DF0001518.1	+
I	1380633	1380851	CELE1	DF0004107.1	+
I	1382370	1382446	CELETC2	DF0001358.1	+
I	1382632	1383168	PALTTTAAA1	DF0001465.1	+
I	1382839	1384723	HelitronY1A_CE	DF0001408.1	+
I	1385604	1386553	HelitronY1A_CE	DF0001408.1	+
I	1387290	1387852	PALTTAA3_CE	DF0004133.1	+
I	1388422	1389209	PAL5A_CE	DF0001450.1	+
I	1391713	1391813	CERP2	DF0001513.1	+
I	1391758	1392550	HelitronY1A_CE	DF0001408.1	+
I	1392728	1393780	Helitron1_CE	DF0001406.1	+
I	1398804	1399000	RC35	DF0001468.1	+
I	1399474	1399537	PALTTAA3_CE	DF0004133.1	+
I	1400951	1401076	CELE1	DF0004107.1	+
I	1401159	1401270	CELE1	DF0004107.1	+
I	1401657	1402010	CELE1	DF0004107.1	+
I	1403965	1404147	CELE14B	DF0001351.1	+
I	1404603	1404712	CELE14B	DF0001351.1	+
I	1405016	1405186	CELE14B	DF0001351.1	+
I	1405511	1405660	RC35	DF0001468.1	+
I	1405516	1405616	RC35S	DF0001469.1	+
I	1406994	1407401	PALTTTAAA2	DF0001466.1	+
I	1407134	1407540	CELE46B	DF0001355.1	+
I	1407699	1407971	CELE1	DF0004107.1	+
I	1407944	1408101	CELE2	DF0001352.1	+
I	1408104	1408272	CELE14B	DF0001351.1	+
I	1408664	1409682	HelitronY1A_CE	DF0001408.1	+
I	1414219	1415209	HelitronY1A_CE	DF0001408.1	+
I	1415789	1415932	PALTTTAAA1	DF0001465.1	+
I	1416269	1416309	PALTA2_CE	DF0001461.1	+
I	1417555	1418102	PALTTTAAA2	DF0001466.1	+
I	1417824	1418102	CELE46B	DF0001355.1	+
I	1418228	1418795	PALTTAA1_CE	DF0001464.1	+
I	1419275	1419385	PALTTAA3_CE	DF0004133.1	+
I	1419420	1419939	PAL5A_CE	DF0001450.1	+
I	1419975	1420159	PAL5A_CE	DF0001450.1	+
I	1423088	1423260	RC35	DF0001468.1	+
I	1423387	1423995	PALTTAA1_CE	DF0001464.1	+
I	1424316	1424343	PALTTAA1_CE	DF0001464.1	+
I	1425263	1425400	IR4	DF0001415.1	+
I	1426429	1426485	PALTA5_CE	DF0001463.1	+
I	1426693	1426741	CERP16	DF0001396.1	+
I	1426766	1426943	CELE14A	DF0001350.1	+
I	1428324	1428437	LR9A	DF0001427.1	+
I	1428385	1428839	Helitron1_CE	DF0001406.1	+
I	1428693	1428799	HAT1_CE	DF0001401.1	+
I	1429343	1430502	HelitronY1_CE	DF0001409.1	+
I	1431422	1431562	HAT1_CE	DF0001401.1	+
I	1432734	1432829	CER8-LTR_CE	DF0001382.1	+
I	1434074	1434237	LONGPAL3	DF0001426.1	+
I	1434174	1434260	PALTA2_CE	DF0001461.1	+
I	1434298	1434895	PALTTTAAA1	DF0001465.1	+
I	1435320	1435423	CELE6	DF0001495.1	+
I	1435826	1436675	HelitronY1A_CE	DF0001408.1	+
I	1436444	1437125	HelitronY1A_CE	DF0001408.1	+
I	1437891	1438164	CELE1	DF0004107.1	+
I	1438253	1438959	Helitron1_CE	DF0001406.1	+
I	1439025	1439269	PALTTAA3_CE	DF0004133.1	+
I	1440004	1440137	CELE1	DF0004107.1	+
I	1441894	1442015	CELE1	DF0004107.1	+
I	1441942	1442113	IR3_CE	DF0001414.1	+
I	1443265	1444121	Helitron1_CE	DF0001406.1	+
I	1444781	1444999	CELE42	DF0001494.1	+
I	1445789	1445836	CELE2	DF0001352.1	+
I	1446041	1446269	CELE42	DF0001494.1	+
I	1447143	1447209	LmeSINE1c	DF0001423.1	+
I	1447791	1448192	Helitron1_CE	DF0001406.1	+
I	1450356	1450886	Helitron2_CE	DF0001407.1	+
I	1450892	1451036	CELE14A	DF0001350.1	+
I	1451873	1451992	LR9A	DF0001427.1	+
I	1455301	1455559	TIR9TA1_CE	DF0001489.1	+
I	1455846	1456339	Helitron1_CE	DF0001406.1	+
I	1456000	1456160	CELE14B	DF0001351.1	+
I	1457120	1457359	CELE46A	DF0001354.1	+
I	1458002	1458229	CELE42	DF0001494.1	+
I	1459694	1459889	CELE42	DF0001494.1	+
I	1461113	1461299	CELE14B	DF0001351.1	+
I	1462012	1462321	HelitronY4_CE	DF0001412.1	+
I	1462099	1462622	Helitron2_CE	DF0001407.1	+
I	1462398	1462763	RC123	DF0001467.1	+
I	1462521	1462886	RC123	DF0001467.1	+
I	1462625	1463299	Helitron2_CE	DF0001407.1	+
I	1463100	1463470	HelitronY4_CE	DF0001412.1	+
I	1464253	1465075	HelitronY1A_CE	DF0001408.1	+
I	1465787	1465836	HAT3_CE	DF0001403.1	+
I	1468331	1468547	CELE42	DF0001494.1	+
I	1468448	1468823	Helitron1_CE	DF0001406.1	+
I	1468683	1468809	RC35S	DF0001469.1	+
I	1470136	1470258	LR9A	DF0001427.1	+
I	1470144	1470960	Helitron1_CE	DF0001406.1	+
I	1470615	1470860	PALTTAA3_CE	DF0004133.1	+
I	1474788	1475378	Helitron1_CE	DF0001406.1	+
I	1475298	1476026	Helitron1_CE	DF0001406.1	+
I	1476235	1476778	Helitron1_CE	DF0001406.1	+
I	1480007	1480480	CELE46B	DF0001355.1	+
I	1480487	1480662	TIR21T5A_CE	DF0001482.1	+
I	1481195	1481324	LR9A	DF0001427.1	+
I	1481209	1481300	CERP16	DF0001396.1	+
I	1481368	1481423	NPALTA1_CE	DF0001447.1	+
I	1481894	1482676	Helitron1_CE	DF0001406.1	+
I	1486349	1486535	CELE14B	DF0001351.1	+
I	1487010	1487123	PALTA5_CE	DF0001463.1	+
I	1488134	1488305	RC35	DF0001468.1	+
I	1490751	1491142	Helitron1_CE	DF0001406.1	+
I	1493387	1493475	RCA1	DF0001470.1	+
I	1493679	1494472	PAL5A_CE	DF0001450.1	+
I	1497399	1497754	PALTTAA1_CE	DF0001464.1	+
I	1499432	1500710	HelitronY1_CE	DF0001409.1	+
I	1503115	1503616	PALTTAA3_CE	DF0004133.1	+
I	1503519	1503691	CeRep5	DF0001395.1	+
I	1505280	1505345	CELE1	DF0004107.1	+
I	1505331	1505557	PALTTAA1_CE	DF0001464.1	+
I	1505558	1505800	PALTTAA1_CE	DF0001464.1	+
I	1507598	1508194	PALTTAA1_CE	DF0001464.1	+
I	1508707	1508906	HelitronY1A_CE	DF0001408.1	+
I	1509211	1509312	HAT3_CE	DF0001403.1	+
I	1513897	1514085	CER1	DF0001369.1	+
I	1514422	1514631	CELE46B	DF0001355.1	+
I	1518159	1518975	HelitronY1_CE	DF0001409.1	+
I	1518923	1519080	LR9A	DF0001427.1	+
I	1519305	1519409	CEMUDR1	DF0001359.1	+
I	1520537	1521082	PALTTAA1_CE	DF0001464.1	+
I	1521269	1521397	PALTTTAAA3	DF0004131.1	+
I	1521362	1522151	PAL5A_CE	DF0001450.1	+
I	1522465	1524194	HelitronY1A_CE	DF0001408.1	+
I	1523611	1524299	HelitronY1_CE	DF0001409.1	+
I	1523846	1524087	CERP3	DF0001397.1	+
I	1524697	1525710	HelitronY1_CE	DF0001409.1	+
I	1526289	1526482	PALTTTAAA3	DF0004131.1	+
I	1526768	1526945	CELE1	DF0004107.1	+
I	1527479	1527763	CELE12B	DF0001349.1	+
I	1528756	1528910	PALTA1_CE	DF0001460.1	+
I	1530321	1530800	PALTTAA1_CE	DF0001464.1	+
I	1531396	1533015	HelitronY1A_CE	DF0001408.1	+
I	1531958	1533102	HelitronY1_CE	DF0001409.1	+
I	1532456	1532834	CERP3	DF0001397.1	+
I	1532643	1533090	CERP3	DF0001397.1	+
I	1534478	1535763	MARINCE1	DF0001434.1	+
I	1537660	1537830	NTC2A	DF0001448.1	+
I	1538066	1538194	PAL3A_CE	DF0001449.1	+
I	1538197	1538302	NTC2A	DF0001448.1	+
I	1541886	1542216	CELE1	DF0004107.1	+
I	1542542	1542770	CELE42	DF0001494.1	+
I	1544084	1544183	CELE14B	DF0001351.1	+
I	1545392	1545577	CELE14B	DF0001351.1	+
I	1546337	1546716	HAT1_CE	DF0001401.1	+
I	1547610	1547828	CELE42	DF0001494.1	+
I	1548932	1549082	HelitronY2_CE	DF0001410.1	+
I	1549008	1549206	RC123	DF0001467.1	+
I	1550797	1551010	MINISAT1_CE	DF0001517.1	+
I	1550804	1551963	HelitronY1A_CE	DF0001408.1	+
I	1550868	1551227	CERP3	DF0001397.1	+
I	1550987	1551411	CERP3	DF0001397.1	+
I	1551153	1551354	MINISAT1_CE	DF0001517.1	+
I	1551216	1551592	CERP3	DF0001397.1	+
I	1551313	1551524	MINISAT1_CE	DF0001517.1	+
I	1551417	1551807	CERP3	DF0001397.1	+
I	1551537	1551693	MINISAT1_CE	DF0001517.1	+
I	1551592	1551792	MINISAT1_CE	DF0001517.1	+
I	1551674	1551905	MINISAT1_CE	DF0001517.1	+
I	1552934	1553102	CELE42	DF0001494.1	+
I	1555562	1555651	CELE14B	DF0001351.1	+
I	1557231	1557374	Vingi-2_CE	DF0001347.1	+
I	1557445	1557676	CELE45	DF0001353.1	+
I	1557681	1557791	Vingi-2_CE	DF0001347.1	+
I	1558068	1558413	CELE1	DF0004107.1	+
I	1560142	1560298	CELE14B	DF0001351.1	+
I	1560308	1560356	CERP2	DF0001513.1	+
I	1560654	1561253	PALTTAA1_CE	DF0001464.1	+
I	1561854	1562019	LONGPAL3	DF0001426.1	+
I	1562400	1562472	LONGPAL3	DF0001426.1	+
I	1563031	1563925	HelitronY1_CE	DF0001409.1	+
I	1563442	1563927	CERP3	DF0001397.1	+
I	1563639	1564025	CER8-I_CE	DF0001381.1	+
I	1563640	1563849	MINISAT1_CE	DF0001517.1	+
I	1564278	1564461	CELE14B	DF0001351.1	+
I	1564511	1564596	PAL8C_1	DF0001453.1	+
I	1564601	1564678	CELE14B	DF0001351.1	+
I	1564738	1565237	Helitron1_CE	DF0001406.1	+
I	1564785	1564968	MINISAT1_CE	DF0001517.1	+
I	1564847	1565047	MINISAT1_CE	DF0001517.1	+
I	1564847	1565161	CER15-1-I_CE	DF0001364.1	+
I	1564865	1566267	HelitronY1A_CE	DF0001408.1	+
I	1564952	1565198	CERP3	DF0001397.1	+
I	1565591	1565695	PALTTAA1_CE	DF0001464.1	+
I	1566100	1566303	PALTTAA1_CE	DF0001464.1	+
I	1566305	1566621	NTC2A	DF0001448.1	+
I	1567354	1567514	PALTTTAAA2	DF0001466.1	+
I	1567487	1567552	CERP16	DF0001396.1	+
I	1567960	1568019	LR9A	DF0001427.1	+
I	1568678	1568738	PAL8C_3	DF0001455.1	+
I	1568816	1569499	CELE46B	DF0001355.1	+
I	1569480	1570273	PAL5A_CE	DF0001450.1	+
I	1570848	1571245	PAL8D_CE	DF0004134.1	+
I	1571248	1571818	PALTTAA1_CE	DF0001464.1	+
I	1572278	1572457	PALTTAA3_CE	DF0004133.1	+
I	1572453	1572586	CELE6	DF0001495.1	+
I	1573289	1573576	CELE1	DF0004107.1	+
I	1574637	1575433	HelitronY1A_CE	DF0001408.1	+
I	1574647	1574971	CERP3	DF0001397.1	+
I	1574763	1575081	CERP3	DF0001397.1	+
I	1574977	1575170	CERP3	DF0001397.1	+
I	1575725	1575791	LmeSINE1c	DF0001423.1	+
I	1578014	1578594	PALTTAA1_CE	DF0001464.1	+
I	1579393	1579576	CER1	DF0001369.1	+
I	1580394	1580614	CELE42	DF0001494.1	+
I	1582724	1583176	Helitron1_CE	DF0001406.1	+
I	1583857	1584200	CELE1	DF0004107.1	+
I	1585651	1585878	CELE11	DF0001493.1	+
I	1586580	1586767	CELE14B	DF0001351.1	+
I	1587241	1587384	CERP4	DF0001398.1	+
I	1588864	1589297	CELE46A	DF0001354.1	+
I	1589302	1589378	RC35S	DF0001469.1	+
I	1590107	1590222	IR4	DF0001415.1	+
I	1590218	1590412	CELE46B	DF0001355.1	+
I	1591798	1592037	CELE42	DF0001494.1	+
I	1592728	1592833	PALTTAA1_CE	DF0001464.1	+
I	1592831	1593226	PALTTAA1_CE	DF0001464.1	+
I	1594286	1594475	CELE14A	DF0001350.1	+
I	1596768	1597053	HelitronY1A_CE	DF0001408.1	+
I	1597060	1597297	CELE42	DF0001494.1	+
I	1597273	1598149	HelitronY1A_CE	DF0001408.1	+
I	1599674	1599898	CELE42	DF0001494.1	+
I	1600270	1600374	PALTA5_CE	DF0001463.1	+
I	1602346	1603208	HelitronY1A_CE	DF0001408.1	+
I	1608097	1609101	HelitronY1A_CE	DF0001408.1	+
I	1609063	1610141	HelitronY1A_CE	DF0001408.1	+
I	1612596	1612820	CELE42	DF0001494.1	+
I	1612771	1613074	CELE7	DF0001357.1	+
I	1613229	1613264	CELE42	DF0001494.1	+
I	1615280	1615802	PALTTTAAA1	DF0001465.1	+
I	1615760	1615940	CELE1	DF0004107.1	+
I	1616101	1616402	Helitron1_CE	DF0001406.1	+
I	1616289	1617542	HelitronY1_CE	DF0001409.1	+
I	1616959	1618444	HelitronY1A_CE	DF0001408.1	+
I	1617618	1619600	HelitronY1A_CE	DF0001408.1	+
I	1620725	1620929	IR3_CE	DF0001414.1	+
I	1620777	1621183	PALTTTAAA2	DF0001466.1	+
I	1622604	1622685	PALTTTAAA2	DF0001466.1	+
I	1622682	1622900	CELE42	DF0001494.1	+
I	1623946	1624128	CELE14B	DF0001351.1	+
I	1625105	1625336	PALTA4_CE	DF0001518.1	+
I	1625437	1625510	CELE42	DF0001494.1	+
I	1625520	1625606	CELE42	DF0001494.1	+
I	1627321	1627366	CELE4	DF0001356.1	+
I	1627367	1627539	CELE14B	DF0001351.1	+
I	1627783	1628497	Helitron1_CE	DF0001406.1	+
I	1627915	1628323	PALTTTAAA2	DF0001466.1	+
I	1629682	1629910	CELE42	DF0001494.1	+
I	1630006	1630512	Helitron1_CE	DF0001406.1	+
I	1631059	1631658	PALTTTAAA1	DF0001465.1	+
I	1632100	1632171	Tc1A	DF0001476.1	+
I	1632815	1634237	HelitronY1A_CE	DF0001408.1	+
I	1635601	1635826	MINISAT1_CE	DF0001517.1	+
I	1635668	1635935	CERP3	DF0001397.1	+
I	1639803	1639997	CELE42	DF0001494.1	+
I	1640873	1641206	Helitron1_CE	DF0001406.1	+
I	1640907	1641096	RC35	DF0001468.1	+
I	1641803	1642016	CeRep3	DF0001385.1	+
I	1643578	1643753	CELE14B	DF0001351.1	+
I	1645209	1645289	CELE46B	DF0001355.1	+
I	1647750	1647978	CELE42	DF0001494.1	+
I	1650033	1650222	CELE42	DF0001494.1	+
I	1650217	1650308	CELE45	DF0001353.1	+
I	1651914	1652040	LR9A	DF0001427.1	+
I	1655910	1656006	Helitron1_CE	DF0001406.1	+
I	1655934	1655991	RC35S	DF0001469.1	+
I	1655996	1656206	CELE42	DF0001494.1	+
I	1660464	1660529	CeRep52	DF0001387.1	+
I	1661730	1661927	RCC9	DF0001471.1	+
I	1665739	1665902	RC35	DF0001468.1	+
I	1666029	1666248	CELE42	DF0001494.1	+
I	1669058	1669316	TIR9TA1_CE	DF0001489.1	+
I	1670514	1670713	CELE42	DF0001494.1	+
I	1670731	1670822	IR3_CE	DF0001414.1	+
I	1672357	1672523	TIR9TA1_CE	DF0001489.1	+
I	1672451	1672563	TIR9TA1_CE	DF0001489.1	+
I	1673256	1673320	TIR9TA1_CE	DF0001489.1	+
I	1673549	1673633	TIR9TA1_CE	DF0001489.1	+
I	1674323	1674845	PALTTTAAA1	DF0001465.1	+
I	1675486	1675660	CELE14B	DF0001351.1	+
I	1677470	1677598	LR9A	DF0001427.1	+
I	1679542	1679726	CELE14B	DF0001351.1	+
I	1679744	1680167	HelitronY1A_CE	DF0001408.1	+
I	1681919	1682781	HelitronY1A_CE	DF0001408.1	+
I	1682765	1682814	PALTTAA1_CE	DF0001464.1	+
I	1683523	1684050	Helitron1_CE	DF0001406.1	+
I	1683548	1683597	CELE42	DF0001494.1	+
I	1684076	1684269	CELE42	DF0001494.1	+
I	1684539	1684714	CELE14B	DF0001351.1	+
I	1686519	1686603	IR3_CE	DF0001414.1	+
I	1687293	1687523	CELE42	DF0001494.1	+
I	1688085	1688477	CERP3	DF0001397.1	+
I	1688152	1688349	MINISAT1_CE	DF0001517.1	+
I	1688200	1688898	HelitronY1A_CE	DF0001408.1	+
I	1688229	1688410	MINISAT1_CE	DF0001517.1	+
I	1688318	1688518	MINISAT1_CE	DF0001517.1	+
I	1688395	1688569	MINISAT1_CE	DF0001517.1	+
I	1688455	1688887	CERP3	DF0001397.1	+
I	1689174	1689363	CELE14B	DF0001351.1	+
I	1689474	1689538	TIR54TA1_CE	DF0001485.1	+
I	1689758	1689901	PALTTAA1_CE	DF0001464.1	+
I	1692674	1692860	CELE14B	DF0001351.1	+
I	1693723	1693902	MINISAT1_CE	DF0001517.1	+
I	1693806	1694163	CERP3	DF0001397.1	+
I	1693875	1694100	MINISAT1_CE	DF0001517.1	+
I	1693943	1694179	MINISAT1_CE	DF0001517.1	+
I	1694071	1694249	MINISAT1_CE	DF0001517.1	+
I	1694130	1694590	CERP3	DF0001397.1	+
I	1694180	1694400	MINISAT1_CE	DF0001517.1	+
I	1694400	1694594	MINISAT1_CE	DF0001517.1	+
I	1694588	1694645	CELE45	DF0001353.1	+
I	1695626	1696131	PALTTTAAA1	DF0001465.1	+
I	1703022	1703104	CELE46B	DF0001355.1	+
I	1704947	1706195	HelitronY1A_CE	DF0001408.1	+
I	1706271	1706967	CELE46B	DF0001355.1	+
I	1706981	1707074	CELE46B	DF0001355.1	+
I	1707197	1707380	PALTTTAAA3	DF0004131.1	+
I	1707925	1708810	HelitronY1A_CE	DF0001408.1	+
I	1709355	1709412	LR9A	DF0001427.1	+
I	1709502	1709541	LR9A	DF0001427.1	+
I	1711145	1711301	CELE1	DF0004107.1	+
I	1711316	1711455	RC35S	DF0001469.1	+
I	1711381	1712047	Helitron1_CE	DF0001406.1	+
I	1711616	1711903	PALTTAA1_CE	DF0001464.1	+
I	1712722	1713187	Helitron1_CE	DF0001406.1	+
I	1715533	1716508	Helitron1_CE	DF0001406.1	+
I	1715589	1715767	HelitronY2_CE	DF0001410.1	+
I	1715749	1716084	HelitronY1A_CE	DF0001408.1	+
I	1717157	1717293	CELE42	DF0001494.1	+
I	1717899	1717955	CELE46A	DF0001354.1	+
I	1718813	1718867	CELE46A	DF0001354.1	+
I	1719629	1719788	CELE14B	DF0001351.1	+
I	1721259	1721421	CELE14B	DF0001351.1	+
I	1722497	1722555	CELE46A	DF0001354.1	+
I	1725770	1726012	CELE42	DF0001494.1	+
I	1727243	1727562	HAT1_CE	DF0001401.1	+
I	1729152	1729202	PALTTAA1_CE	DF0001464.1	+
I	1729276	1729408	PALTTAA1_CE	DF0001464.1	+
I	1730325	1730442	IR3_CE	DF0001414.1	+
I	1730447	1730603	PALTTAA3_CE	DF0004133.1	+
I	1732373	1732533	CELE14B	DF0001351.1	+
I	1732564	1732604	CELE14B	DF0001351.1	+
I	1739611	1739802	CELE14B	DF0001351.1	+
I	1741748	1742389	CELE46B	DF0001355.1	+
I	1743147	1743239	CELE14B	DF0001351.1	+
I	1743566	1743715	CELE14B	DF0001351.1	+
I	1743926	1744069	RC35	DF0001468.1	+
I	1744045	1744370	PALTTTAAA1	DF0001465.1	+
I	1746285	1746897	Helitron2_CE	DF0001407.1	+
I	1746737	1747003	RC123	DF0001467.1	+
I	1746861	1747619	Helitron2_CE	DF0001407.1	+
I	1747536	1747682	HelitronY2_CE	DF0001410.1	+
I	1747611	1747918	RC123	DF0001467.1	+
I	1747611	1748366	Helitron2_CE	DF0001407.1	+
I	1748801	1749304	PALTTAA3_CE	DF0004133.1	+
I	1749887	1750474	PALTTTAAA1	DF0001465.1	+
I	1750302	1750968	Helitron1_CE	DF0001406.1	+
I	1751883	1752578	CELE46B	DF0001355.1	+
I	1753088	1753137	PALTTAA2_CE	DF0001519.1	+
I	1753116	1753465	CELE46B	DF0001355.1	+
I	1753695	1754643	Helitron1_CE	DF0001406.1	+
I	1754428	1754579	PALTTTAAA1	DF0001465.1	+
I	1754570	1754854	PALTTTAAA2	DF0001466.1	+
I	1754699	1754912	CER1	DF0001369.1	+
I	1754754	1754902	RC35	DF0001468.1	+
I	1760274	1760793	Helitron1_CE	DF0001406.1	+
I	1764883	1765962	HelitronY1A_CE	DF0001408.1	+
I	1768555	1768605	PALTTTAAA1	DF0001465.1	+
I	1769257	1769800	PALTTAA3_CE	DF0004133.1	+
I	1771780	1772376	CER15-1-I_CE	DF0001364.1	+
I	1772026	1772277	CERP3	DF0001397.1	+
I	1774752	1774919	CELE14B	DF0001351.1	+
I	1774930	1775031	PAL3A_CE	DF0001449.1	+
I	1776313	1776418	HAT3_CE	DF0001403.1	+
I	1776353	1776418	PAL3A_CE	DF0001449.1	+
I	1776415	1777016	PALTTAA3_CE	DF0004133.1	+
I	1777807	1777966	CERP3	DF0001397.1	+
I	1777969	1778148	CELE14B	DF0001351.1	+
I	1779190	1779358	CELE14A	DF0001350.1	+
I	1780493	1780675	CELE14B	DF0001351.1	+
I	1782269	1782396	LR9A	DF0001427.1	+
I	1783824	1784888	HelitronY1_CE	DF0001409.1	+
I	1785409	1785546	IR3_CE	DF0001414.1	+
I	1786664	1786830	PALTTAA3_CE	DF0004133.1	+
I	1786691	1786994	CELE46A	DF0001354.1	+
I	1787799	1787963	CER1	DF0001369.1	+
I	1788432	1788613	RC35	DF0001468.1	+
I	1790234	1790411	PALTA4_CE	DF0001518.1	+
I	1790670	1790899	CeRep3	DF0001385.1	+
I	1790959	1791181	CeRep3	DF0001385.1	+
I	1791777	1792017	RC123	DF0001467.1	+
I	1792017	1792147	RC35S	DF0001469.1	+
I	1792018	1792232	Helitron1_CE	DF0001406.1	+
I	1792249	1792423	CELE14B	DF0001351.1	+
I	1793192	1793701	Helitron1_CE	DF0001406.1	+
I	1793478	1793693	MINISAT1_CE	DF0001517.1	+
I	1794152	1794317	CELE14B	DF0001351.1	+
I	1795024	1795189	CeRep5	DF0001395.1	+
I	1795622	1795848	CELE42	DF0001494.1	+
I	1795878	1797084	HelitronY1A_CE	DF0001408.1	+
I	1796594	1796811	MINISAT1_CE	DF0001517.1	+
I	1796658	1796993	CERP3	DF0001397.1	+
I	1797260	1797369	TIR9TA1A_CE	DF0001486.1	+
I	1797800	1798301	CER15-1-I_CE	DF0001364.1	+
I	1797870	1798125	CERP3	DF0001397.1	+
I	1797954	1798204	CERP3	DF0001397.1	+
I	1798309	1798357	TIR9TA1A_CE	DF0001486.1	+
I	1798826	1799022	PALTTTAAA1	DF0001465.1	+
I	1799384	1799469	Tc3	DF0004136.1	+
I	1800043	1800368	TIR9TA1_CE	DF0001489.1	+
I	1800627	1800776	PAL3A_CE	DF0001449.1	+
I	1804881	1805315	CELE46A	DF0001354.1	+
I	1807300	1807705	CERP3	DF0001397.1	+
I	1807313	1807541	MINISAT1_CE	DF0001517.1	+
I	1807419	1807826	CERP3	DF0001397.1	+
I	1807461	1807644	MINISAT1_CE	DF0001517.1	+
I	1807535	1807694	MINISAT1_CE	DF0001517.1	+
I	1807621	1807825	MINISAT1_CE	DF0001517.1	+
I	1808380	1808520	MSAT1_CE	DF0001440.1	+
I	1810439	1810590	CELE14A	DF0001350.1	+
I	1810749	1810971	CELE42	DF0001494.1	+
I	1811888	1812029	HAT1_CE	DF0001401.1	+
I	1812495	1812701	LR9A	DF0001427.1	+
I	1814497	1814853	CERP3	DF0001397.1	+
I	1818130	1818314	CELE14B	DF0001351.1	+
I	1818807	1818985	CELE14B	DF0001351.1	+
I	1821879	1822103	CELE42	DF0001494.1	+
I	1822431	1822663	CELE42	DF0001494.1	+
I	1826862	1826900	CELE6	DF0001495.1	+
I	1826895	1827470	PALTA2_CE	DF0001461.1	+
I	1828278	1828319	CELE45	DF0001353.1	+
I	1832659	1832776	CERP2	DF0001513.1	+
I	1838433	1838605	CELE14B	DF0001351.1	+
I	1840467	1840669	CELE42	DF0001494.1	+
I	1842038	1842088	IR4	DF0001415.1	+
I	1844100	1844154	PALTTAA2_CE	DF0001519.1	+
I	1844138	1844726	Helitron1_CE	DF0001406.1	+
I	1844334	1844772	CERP3	DF0001397.1	+
I	1844515	1844714	CERP16	DF0001396.1	+
I	1845627	1845939	CELE1	DF0004107.1	+
I	1846135	1846321	CELE14B	DF0001351.1	+
I	1847672	1847886	CELE42	DF0001494.1	+
I	1849135	1849348	CELE42	DF0001494.1	+
I	1850604	1850643	CELE1	DF0004107.1	+
I	1850832	1850948	HAT3_CE	DF0001403.1	+
I	1853570	1854327	Helitron1_CE	DF0001406.1	+
I	1854037	1854744	DNA-3-1_CE	DF0001400.1	+
I	1855376	1855441	DNA-3-1_CE	DF0001400.1	+
I	1855906	1856146	HelitronY2_CE	DF0001410.1	+
I	1856660	1856772	CELE46A	DF0001354.1	+
I	1856774	1856909	CELE46A	DF0001354.1	+
I	1857203	1857347	CELE12A	DF0001348.1	+
I	1857362	1857409	CELE12B	DF0001349.1	+
I	1859030	1859172	CELE6	DF0001495.1	+
I	1861753	1861844	CELETC2	DF0001358.1	+
I	1861888	1861927	PALTA5_CE	DF0001463.1	+
I	1862000	1862344	CELETC2	DF0001358.1	+
I	1862543	1862667	CELE46B	DF0001355.1	+
I	1863363	1863675	CELE1	DF0004107.1	+
I	1864158	1864704	PALTTTAAA1	DF0001465.1	+
I	1869850	1869990	RC35	DF0001468.1	+
I	1873833	1873885	PALTA5_CE	DF0001463.1	+
I	1875483	1875644	NPAL5A_CE	DF0001446.1	+
I	1876146	1876363	CELE46A	DF0001354.1	+
I	1876928	1877105	CELE14B	DF0001351.1	+
I	1878034	1878181	CELE14B	DF0001351.1	+
I	1878719	1878811	CELE1	DF0004107.1	+
I	1879369	1879484	NPALTA1_CE	DF0001447.1	+
I	1880318	1880379	LR9A	DF0001427.1	+
I	1880405	1881201	Helitron1_CE	DF0001406.1	+
I	1880662	1880861	CERP16	DF0001396.1	+
I	1880918	1881075	LR9A	DF0001427.1	+
I	1882326	1882636	CELE1	DF0004107.1	+
I	1884251	1884273	CeRep52	DF0001387.1	+
I	1884348	1884404	CeRep52	DF0001387.1	+
I	1884397	1884668	CERP3	DF0001397.1	+
I	1884401	1884953	CER15-1-I_CE	DF0001364.1	+
I	1884428	1885147	HelitronY1A_CE	DF0001408.1	+
I	1884517	1884754	CERP3	DF0001397.1	+
I	1884744	1885134	CERP3	DF0001397.1	+
I	1885852	1886516	PALTTTAAA2	DF0001466.1	+
I	1887812	1887876	TC5B	DF0001481.1	+
I	1888088	1889041	LONGPAL2	DF0001425.1	+
I	1889369	1889426	CEMUDR1	DF0001359.1	+
I	1889592	1890256	LONGPAL3	DF0001426.1	+
I	1890343	1890486	LONGPAL3	DF0001426.1	+
I	1890454	1890556	LONGPAL3	DF0001426.1	+
I	1891130	1891342	MINISAT1_CE	DF0001517.1	+
I	1891736	1891758	CeRep52	DF0001387.1	+
I	1891855	1892028	CELE14B	DF0001351.1	+
I	1894075	1894196	CELE42	DF0001494.1	+
I	1894427	1894537	CELE42	DF0001494.1	+
I	1895725	1896427	CELE46B	DF0001355.1	+
I	1898382	1898952	PALTTAA1_CE	DF0001464.1	+
I	1899505	1899592	CERP16	DF0001396.1	+
I	1899505	1899666	CERP3	DF0001397.1	+
I	1901248	1901930	CELE46B	DF0001355.1	+
I	1902068	1902099	CERP2	DF0001513.1	+
I	1904065	1904321	PALTA4_CE	DF0001518.1	+
I	1906639	1906756	PALTTAA1_CE	DF0001464.1	+
I	1906742	1906815	CERP16	DF0001396.1	+
I	1907133	1907565	IR3_CE	DF0001414.1	+
I	1908581	1908800	RC35	DF0001468.1	+
I	1911025	1911194	CELE14B	DF0001351.1	+
I	1912551	1913410	Helitron1_CE	DF0001406.1	+
I	1912629	1913222	PALTTAA1_CE	DF0001464.1	+
I	1914297	1914464	CELE14B	DF0001351.1	+
I	1914629	1914867	CELE42	DF0001494.1	+
I	1915401	1915575	CELE14A	DF0001350.1	+
I	1916219	1916277	CELE14A	DF0001350.1	+
I	1916604	1916663	NPALTA1_CE	DF0001447.1	+
I	1916701	1916886	CELE14B	DF0001351.1	+
I	1917150	1917696	PALTTAA3_CE	DF0004133.1	+
I	1917631	1917724	CEMUDR1	DF0001359.1	+
I	1918313	1918543	CELE46B	DF0001355.1	+
I	1918458	1918800	PALTTTAAA1	DF0001465.1	+
I	1921032	1922537	HelitronY1_CE	DF0001409.1	+
I	1923765	1923964	PALTTAA1_CE	DF0001464.1	+
I	1925515	1925791	PALTTAA3_CE	DF0004133.1	+
I	1925613	1925856	CER1	DF0001369.1	+
I	1926644	1926894	CERP3	DF0001397.1	+
I	1926673	1927540	Helitron1_CE	DF0001406.1	+
I	1926841	1927317	CER15-1-I_CE	DF0001364.1	+
I	1926998	1927270	CERP3	DF0001397.1	+
I	1928639	1929590	HelitronY1_CE	DF0001409.1	+
I	1930315	1931667	HelitronY1A_CE	DF0001408.1	+
I	1931604	1931772	PALTTTAAA2	DF0001466.1	+
I	1933199	1933231	CELE11	DF0001493.1	+
I	1933543	1933671	PAL3A_CE	DF0001449.1	+
I	1933875	1934068	CELE14B	DF0001351.1	+
I	1934074	1934358	Helitron1_CE	DF0001406.1	+
I	1934185	1934459	HelitronY1A_CE	DF0001408.1	+
I	1934253	1934536	PALTTTAAA2	DF0001466.1	+
I	1934355	1934497	CELE14B	DF0001351.1	+
I	1935054	1935123	IR3_CE	DF0001414.1	+
I	1936083	1937624	HelitronY1A_CE	DF0001408.1	+
I	1938946	1939098	RC35	DF0001468.1	+
I	1939198	1939317	CELE14A	DF0001350.1	+
I	1939334	1939691	CEMUDR2	DF0001360.1	+
I	1942592	1942839	HelitronY2_CE	DF0001410.1	+
I	1943024	1943075	CELETC2	DF0001358.1	+
I	1945316	1945467	CELE14B	DF0001351.1	+
I	1945864	1946237	Helitron1_CE	DF0001406.1	+
I	1945896	1946049	CELE14A	DF0001350.1	+
I	1946655	1946918	LR9A	DF0001427.1	+
I	1948720	1948950	CeRep3	DF0001385.1	+
I	1949024	1949263	CeRep3	DF0001385.1	+
I	1949998	1951113	HelitronY1A_CE	DF0001408.1	+
I	1951495	1952080	PALTTTAAA1	DF0001465.1	+
I	1953859	1953917	Tc1A	DF0001476.1	+
I	1955139	1955808	Helitron1_CE	DF0001406.1	+
I	1955596	1955822	CERP3	DF0001397.1	+
I	1955689	1955954	CERP3	DF0001397.1	+
I	1956719	1957423	Helitron1_CE	DF0001406.1	+
I	1957174	1958399	HelitronY1_CE	DF0001409.1	+
I	1958169	1958519	PALTTTAAA2	DF0001466.1	+
I	1961919	1963033	HelitronY1A_CE	DF0001408.1	+
I	1962180	1962426	CERP3	DF0001397.1	+
I	1962691	1962968	CELE1	DF0004107.1	+
I	1964238	1964762	PALTTAA1_CE	DF0001464.1	+
I	1965767	1967486	HelitronY1_CE	DF0001409.1	+
I	1968787	1968915	CELE6	DF0001495.1	+
I	1968915	1969694	PAL5A_CE	DF0001450.1	+
I	1970039	1970816	Helitron1_CE	DF0001406.1	+
I	1970476	1970606	IR3_CE	DF0001414.1	+
I	1970513	1970664	PALTTTAAA2	DF0001466.1	+
I	1970686	1971267	PALTTAA1_CE	DF0001464.1	+
I	1970895	1971546	Helitron1_CE	DF0001406.1	+
I	1971290	1971545	PALTTTAAA2	DF0001466.1	+
I	1971645	1971821	CELE14B	DF0001351.1	+
I	1972386	1972522	PALTTTAAA2	DF0001466.1	+
I	1973955	1974134	CELE14B	DF0001351.1	+
I	1975117	1975298	RCS5	DF0001473.1	+
I	1975258	1976140	RCS5	DF0001473.1	+
I	1978047	1978422	CELE46B	DF0001355.1	+
I	1978687	1979417	CELE46B	DF0001355.1	+
I	1981914	1982095	PALTTAA1_CE	DF0001464.1	+
I	1982564	1983110	PALTTAA1_CE	DF0001464.1	+
I	1983875	1984105	CeRep3	DF0001385.1	+
I	1984711	1984930	PAL9A_CE	DF0001458.1	+
I	1985023	1985093	LR9A	DF0001427.1	+
I	1985032	1985371	Helitron1_CE	DF0001406.1	+
I	1985188	1985403	CERP16	DF0001396.1	+
I	1985338	1986080	Helitron1_CE	DF0001406.1	+
I	1985724	1985941	CeRep3	DF0001385.1	+
I	1986829	1988050	HelitronY1A_CE	DF0001408.1	+
I	1988527	1988588	CELE14B	DF0001351.1	+
I	1989016	1989237	CELE1	DF0004107.1	+
I	1989268	1990013	Helitron1_CE	DF0001406.1	+
I	1991447	1991798	CER1	DF0001369.1	+
I	1993646	1994187	PALTTAA1_CE	DF0001464.1	+
I	1994188	1994237	NTC2A	DF0001448.1	+
I	1994238	1994482	NTC2A	DF0001448.1	+
I	1996981	1997086	CEMUDR1	DF0001359.1	+
I	1998047	1998896	Tc6	DF0004108.1	+
I	1998681	1999390	Tc3	DF0004136.1	+
I	1999429	1999637	Tc6	DF0004108.1	+
I	2000722	2000907	PALTTTAAA2	DF0001466.1	+
I	2001274	2001407	CELE1	DF0004107.1	+
I	2001274	2001497	PALTA4_CE	DF0001518.1	+
I	2001496	2001549	CELE2	DF0001352.1	+
I	2002703	2003474	PAL5A_CE	DF0001450.1	+
I	2006399	2006554	CELE14B	DF0001351.1	+
I	2006903	2007091	CELE14B	DF0001351.1	+
I	2008810	2008935	CELE14B	DF0001351.1	+
I	2009102	2009494	CELE1	DF0004107.1	+
I	2012387	2012836	Helitron1_CE	DF0001406.1	+
I	2013523	2013900	CELE46A	DF0001354.1	+
I	2014246	2014536	CELE1	DF0004107.1	+
I	2015636	2015712	LR9A	DF0001427.1	+
I	2017813	2018562	CELE46B	DF0001355.1	+
I	2018647	2018876	CELE42	DF0001494.1	+
I	2020299	2020561	MINISAT1_CE	DF0001517.1	+
I	2020439	2020710	MINISAT1_CE	DF0001517.1	+
I	2021011	2021226	CELE42	DF0001494.1	+
I	2023010	2023125	CELE42	DF0001494.1	+
I	2024197	2024390	CELE42	DF0001494.1	+
I	2025005	2025390	Helitron1_CE	DF0001406.1	+
I	2025080	2025167	RC35S	DF0001469.1	+
I	2025728	2025938	CELE42	DF0001494.1	+
I	2026674	2026935	LR9A	DF0001427.1	+
I	2026722	2027018	Helitron1_CE	DF0001406.1	+
I	2027218	2027516	CELE46A	DF0001354.1	+
I	2027398	2027620	MINISAT1_CE	DF0001517.1	+
I	2027479	2027713	MINISAT1_CE	DF0001517.1	+
I	2027536	2027890	CERP3	DF0001397.1	+
I	2027602	2027777	MINISAT1_CE	DF0001517.1	+
I	2028041	2028143	IR3_CE	DF0001414.1	+
I	2028695	2028753	CELE46A	DF0001354.1	+
I	2028750	2028968	PALTA1_CE	DF0001460.1	+
I	2028965	2029068	CELE46A	DF0001354.1	+
I	2029026	2029324	HAT3_CE	DF0001403.1	+
I	2029333	2029458	PALTA1_CE	DF0001460.1	+
I	2030059	2030208	CELE14A	DF0001350.1	+
I	2030539	2030749	CELE42	DF0001494.1	+
I	2030738	2031438	Helitron1_CE	DF0001406.1	+
I	2031419	2031608	CELE42	DF0001494.1	+
I	2032296	2032472	CELE14B	DF0001351.1	+
I	2032954	2033143	CELE42	DF0001494.1	+
I	2036028	2036551	CELE46B	DF0001355.1	+
I	2041158	2041297	TIR9TA1B_CE	DF0001487.1	+
I	2042632	2042937	CEMUDR1	DF0001359.1	+
I	2042776	2043504	CELE46B	DF0001355.1	+
I	2043323	2043567	CEMUDR1	DF0001359.1	+
I	2060161	2060626	CER9-I_CE	DF0001383.1	+
I	2061297	2061430	CEMUDR1	DF0001359.1	+
I	2061440	2061510	CERP2	DF0001513.1	+
I	2063927	2064121	CeRep5	DF0001395.1	+
I	2066036	2066525	CELE46B	DF0001355.1	+
I	2067410	2067515	CELETC2	DF0001358.1	+
I	2067515	2067583	PALTA3_CE	DF0001462.1	+
I	2067581	2067684	CELETC2	DF0001358.1	+
I	2067676	2067837	CELE42	DF0001494.1	+
I	2070864	2070945	NPALTA1_CE	DF0001447.1	+
I	2072842	2073401	PALTTAA3_CE	DF0004133.1	+
I	2076258	2076843	PALTTAA3_CE	DF0004133.1	+
I	2078323	2078852	PALTTTAAA1	DF0001465.1	+
I	2079049	2079232	CELE14B	DF0001351.1	+
I	2079776	2079863	CELE2	DF0001352.1	+
I	2080919	2081086	CELE14B	DF0001351.1	+
I	2081339	2081917	CELE46B	DF0001355.1	+
I	2083055	2083391	PALTTTAAA1	DF0001465.1	+
I	2083547	2083646	CELE46B	DF0001355.1	+
I	2084751	2084883	CELE7	DF0001357.1	+
I	2086421	2086634	CELE42	DF0001494.1	+
I	2088415	2088550	MINISAT1_CE	DF0001517.1	+
I	2088547	2088672	CELE46A	DF0001354.1	+
I	2089866	2089962	CELE46A	DF0001354.1	+
I	2090248	2090388	CELE46A	DF0001354.1	+
I	2090614	2090862	CELE46A	DF0001354.1	+
I	2091595	2091641	CELE42	DF0001494.1	+
I	2093369	2093605	CELE42	DF0001494.1	+
I	2093952	2094128	CELE14A	DF0001350.1	+
I	2094356	2094446	RC35	DF0001468.1	+
I	2094718	2094923	CELE42	DF0001494.1	+
I	2095826	2096029	CELE42	DF0001494.1	+
I	2096018	2096178	PALTTAA2_CE	DF0001519.1	+
I	2100123	2100340	CELE42	DF0001494.1	+
I	2101029	2101150	RC35	DF0001468.1	+
I	2101333	2101434	IR3_CE	DF0001414.1	+
I	2101671	2102176	PALTTTAAA2	DF0001466.1	+
I	2101833	2102080	IR3_CE	DF0001414.1	+
I	2102592	2104400	HelitronY1A_CE	DF0001408.1	+
I	2103303	2103894	PALTTAA3_CE	DF0004133.1	+
I	2104052	2104615	Helitron1_CE	DF0001406.1	+
I	2104217	2104424	MINISAT1_CE	DF0001517.1	+
I	2104493	2104852	PALTTTAAA1	DF0001465.1	+
I	2104828	2105667	Helitron1_CE	DF0001406.1	+
I	2105452	2107175	HelitronY1A_CE	DF0001408.1	+
I	2105673	2106232	PALTTAA1_CE	DF0001464.1	+
I	2106846	2107285	CERP3	DF0001397.1	+
I	2107775	2108506	Helitron1_CE	DF0001406.1	+
I	2108032	2108291	CERP3	DF0001397.1	+
I	2108067	2108484	CER15-1-I_CE	DF0001364.1	+
I	2108242	2108516	CERP3	DF0001397.1	+
I	2108829	2110022	HelitronY1_CE	DF0001409.1	+
I	2109966	2110099	LR9A	DF0001427.1	+
I	2110598	2111249	CELE46B	DF0001355.1	+
I	2111185	2111330	CELE14A	DF0001350.1	+
I	2111225	2111334	CELE14B	DF0001351.1	+
I	2111733	2112337	HelitronY1A_CE	DF0001408.1	+
I	2111892	2112195	CERP3	DF0001397.1	+
I	2112370	2112619	HelitronY2_CE	DF0001410.1	+
I	2112695	2113049	CELE4	DF0001356.1	+
I	2112897	2113529	CELE46B	DF0001355.1	+
I	2113424	2113609	PALTTTAAA3	DF0004131.1	+
I	2114543	2114682	PALTTAA3_CE	DF0004133.1	+
I	2114869	2114937	IR3_CE	DF0001414.1	+
I	2115658	2116131	CER15-1-I_CE	DF0001364.1	+
I	2115844	2116062	CERP3	DF0001397.1	+
I	2116627	2116759	CERP3	DF0001397.1	+
I	2116896	2117099	LR9A	DF0001427.1	+
I	2117840	2117899	CELE14B	DF0001351.1	+
I	2118788	2119096	CERP3	DF0001397.1	+
I	2118809	2119194	CER15-1-I_CE	DF0001364.1	+
I	2118967	2119175	MINISAT1_CE	DF0001517.1	+
I	2119086	2119235	CERP3	DF0001397.1	+
I	2120058	2120628	PALTTAA1_CE	DF0001464.1	+
I	2121184	2121364	CELE14B	DF0001351.1	+
I	2121379	2121557	PALTTTAAA2	DF0001466.1	+
I	2121445	2122646	HelitronY1A_CE	DF0001408.1	+
I	2122217	2122845	Helitron1_CE	DF0001406.1	+
I	2124151	2124232	PALTTAA3_CE	DF0004133.1	+
I	2126107	2126179	PALTTTAAA2	DF0001466.1	+
I	2126459	2126542	PAL3A_CE	DF0001449.1	+
I	2127663	2128469	HelitronY1A_CE	DF0001408.1	+
I	2127964	2128239	CERP3	DF0001397.1	+
I	2127964	2128469	CER15-1-I_CE	DF0001364.1	+
I	2128019	2128216	CERP16	DF0001396.1	+
I	2128138	2128385	MINISAT1_CE	DF0001517.1	+
I	2128260	2128496	MINISAT1_CE	DF0001517.1	+
I	2129011	2129475	PAL5A_CE	DF0001450.1	+
I	2129478	2129691	PAL5A_CE	DF0001450.1	+
I	2129693	2129899	PAL8C_1	DF0001453.1	+
I	2129907	2130013	PALTTAA1_CE	DF0001464.1	+
I	2130123	2130223	PALTTAA1_CE	DF0001464.1	+
I	2133524	2133732	PALTTAA1_CE	DF0001464.1	+
I	2135924	2136042	Tc1A	DF0001476.1	+
I	2136909	2136978	CELE1	DF0004107.1	+
I	2136986	2137226	HAT3_CE	DF0001403.1	+
I	2137238	2137427	PALTTAA1_CE	DF0001464.1	+
I	2137238	2137802	Helitron1_CE	DF0001406.1	+
I	2140356	2141252	Helitron1_CE	DF0001406.1	+
I	2140443	2141019	PALTTAA3_CE	DF0004133.1	+
I	2141292	2141487	PALTTTAAA2	DF0001466.1	+
I	2142029	2142338	PALTTAA1_CE	DF0001464.1	+
I	2143120	2143229	RC35	DF0001468.1	+
I	2143162	2143338	IR3_CE	DF0001414.1	+
I	2147791	2148079	TC5	DF0001523.1	+
I	2148325	2148653	TC5B	DF0001481.1	+
I	2148787	2148830	CELETC2	DF0001358.1	+
I	2151150	2151192	TIR9TA1C_CE	DF0001488.1	+
I	2151196	2151244	TIR9TA1B_CE	DF0001487.1	+
I	2152038	2152166	CERP16	DF0001396.1	+
I	2153235	2153544	PALTTTAAA1	DF0001465.1	+
I	2155101	2155280	CELE14B	DF0001351.1	+
I	2156262	2156400	CELE2	DF0001352.1	+
I	2162674	2162856	PAL9A_CE	DF0001458.1	+
I	2162742	2162859	NPALTA1_CE	DF0001447.1	+
I	2165270	2165644	CERP3	DF0001397.1	+
I	2168843	2169236	CERP3	DF0001397.1	+
I	2170435	2170614	CELE14B	DF0001351.1	+
I	2171144	2171924	PAL5A_CE	DF0001450.1	+
I	2175142	2175233	CELE11	DF0001493.1	+
I	2175249	2175334	CELE11	DF0001493.1	+
I	2175327	2175926	PALTTAA3_CE	DF0004133.1	+
I	2175920	2175994	CELE11	DF0001493.1	+
I	2178427	2179281	HelitronY1A_CE	DF0001408.1	+
I	2179038	2179420	CERP3	DF0001397.1	+
I	2182236	2182631	HelitronY1A_CE	DF0001408.1	+
I	2185230	2185390	CELE11	DF0001493.1	+
I	2185424	2185507	PAL3A_CE	DF0001449.1	+
I	2186158	2186254	PALTTTAAA2	DF0001466.1	+
I	2191134	2191258	LR9A	DF0001427.1	+
I	2191786	2192181	TC4	DF0001479.1	+
I	2194821	2195158	HAT3_CE	DF0001403.1	+
I	2198118	2198177	CELE11	DF0001493.1	+
I	2198808	2198841	PAL3A_CE	DF0001449.1	+
I	2198939	2199812	MAR_CE	DF0001433.1	+
I	2199809	2199869	MAR_CE	DF0001433.1	+
I	2202915	2202983	HAT4_CE	DF0001404.1	+
I	2203969	2204749	Helitron1_CE	DF0001406.1	+
I	2204612	2204872	CER1	DF0001369.1	+
I	2205391	2205452	PALTTAA1_CE	DF0001464.1	+
I	2205407	2206152	Helitron1_CE	DF0001406.1	+
I	2207721	2208029	NDNAX1_CE	DF0001441.1	+
I	2207896	2208909	HelitronY1A_CE	DF0001408.1	+
I	2209943	2210172	CeRep3	DF0001385.1	+
I	2212918	2213103	RCS5	DF0001473.1	+
I	2216650	2216905	LR9A	DF0001427.1	+
I	2216839	2217328	Helitron1_CE	DF0001406.1	+
I	2218543	2218886	CELE46A	DF0001354.1	+
I	2219785	2220317	Helitron1_CE	DF0001406.1	+
I	2219967	2220138	CERP16	DF0001396.1	+
I	2220075	2220360	CERP3	DF0001397.1	+
I	2220970	2221940	Helitron1_CE	DF0001406.1	+
I	2224501	2224544	PALTTAA2_CE	DF0001519.1	+
I	2226427	2226506	TIR9TA1C_CE	DF0001488.1	+
I	2226597	2226661	TIR9TA1C_CE	DF0001488.1	+
I	2226673	2226747	TIR9TA1B_CE	DF0001487.1	+
I	2227102	2227661	Helitron1_CE	DF0001406.1	+
I	2227151	2227424	CERP3	DF0001397.1	+
I	2227466	2227677	CERP16	DF0001396.1	+
I	2230748	2230813	IR3_CE	DF0001414.1	+
I	2231622	2232219	HelitronY1_CE	DF0001409.1	+
I	2231622	2232580	Helitron1_CE	DF0001406.1	+
I	2232020	2232696	HelitronY4_CE	DF0001412.1	+
I	2233344	2233688	CER15-1-I_CE	DF0001364.1	+
I	2233355	2233590	CERP3	DF0001397.1	+
I	2233355	2234019	Helitron1_CE	DF0001406.1	+
I	2233436	2233677	CERP3	DF0001397.1	+
I	2235138	2235251	CeRep52	DF0001387.1	+
I	2235272	2235383	CeRep52	DF0001387.1	+
I	2236215	2236283	CeRep52	DF0001387.1	+
I	2241531	2241953	CER15-1-I_CE	DF0001364.1	+
I	2241697	2241963	CERP3	DF0001397.1	+
I	2241758	2242437	Helitron1_CE	DF0001406.1	+
I	2241908	2241988	LR9A	DF0001427.1	+
I	2242367	2242975	Helitron1_CE	DF0001406.1	+
I	2243620	2244040	HelitronY1A_CE	DF0001408.1	+
I	2248062	2248586	Helitron1_CE	DF0001406.1	+
I	2248501	2248907	HAT1_CE	DF0001401.1	+
I	2250243	2251017	Helitron1_CE	DF0001406.1	+
I	2252997	2253097	IR3_CE	DF0001414.1	+
I	2259595	2259765	CERP3	DF0001397.1	+
I	2259629	2260242	Helitron1_CE	DF0001406.1	+
I	2259772	2259957	CERP16	DF0001396.1	+
I	2259882	2260248	CERP3	DF0001397.1	+
I	2260952	2261060	PALTTAA1_CE	DF0001464.1	+
I	2265011	2265218	RC35	DF0001468.1	+
I	2272368	2272444	CER7-I_CE	DF0001379.1	+
I	2275205	2275231	CELE42	DF0001494.1	+
I	2275233	2275337	CELE42	DF0001494.1	+
I	2275393	2275516	CELE42	DF0001494.1	+
I	2277895	2278297	Helitron1_CE	DF0001406.1	+
I	2278066	2278266	CERP16	DF0001396.1	+
I	2278180	2278303	CERP3	DF0001397.1	+
I	2279017	2279202	CELE14B	DF0001351.1	+
I	2279536	2279776	PALTA4_CE	DF0001518.1	+
I	2282100	2282871	PAL5A_CE	DF0001450.1	+
I	2283774	2283861	CELE46B	DF0001355.1	+
I	2283862	2284123	CER1	DF0001369.1	+
I	2285202	2285397	PALTA4_CE	DF0001518.1	+
I	2288201	2288393	CELE2	DF0001352.1	+
I	2288467	2288642	CELE2	DF0001352.1	+
I	2288914	2289137	CELE2	DF0001352.1	+
I	2289093	2290700	HelitronY1_CE	DF0001409.1	+
I	2295248	2295425	CELE14B	DF0001351.1	+
I	2297894	2298313	Helitron1_CE	DF0001406.1	+
I	2298067	2298283	LR9A	DF0001427.1	+
I	2298195	2298354	CERP3	DF0001397.1	+
I	2298745	2299319	PALTTAA1_CE	DF0001464.1	+
I	2300223	2300399	CELE14B	DF0001351.1	+
I	2309215	2309375	RC35	DF0001468.1	+
I	2316107	2316253	CELE2	DF0001352.1	+
I	2320791	2320875	PALTTAA3_CE	DF0004133.1	+
I	2320870	2321029	PALTTAA3_CE	DF0004133.1	+
I	2322674	2323032	PALTA3_CE	DF0001462.1	+
I	2323476	2323709	CELE42	DF0001494.1	+
I	2330226	2330450	CELE42	DF0001494.1	+
I	2337960	2338393	PALTTTAAA2	DF0001466.1	+
I	2339811	2340019	PALTTTAAA3	DF0004131.1	+
I	2340437	2341974	PALTA1_CE	DF0001460.1	+
I	2341973	2342129	CELE1	DF0004107.1	+
I	2344349	2345046	DNA-3-1_CE	DF0001400.1	+
I	2346902	2347421	PALTTTAAA2	DF0001466.1	+
I	2349666	2349871	IR3_CE	DF0001414.1	+
I	2349918	2350005	CEMUDR1	DF0001359.1	+
I	2351457	2351614	PALTTTAAA2	DF0001466.1	+
I	2351766	2351877	CELE46B	DF0001355.1	+
I	2352964	2353028	CeRep52	DF0001387.1	+
I	2353907	2354412	MARINCE1	DF0001434.1	+
I	2360349	2360526	CELE14A	DF0001350.1	+
I	2365516	2365623	IR3_CE	DF0001414.1	+
I	2366604	2366703	CERP4	DF0001398.1	+
I	2367138	2367330	RCS5	DF0001473.1	+
I	2367296	2368002	RCS5	DF0001473.1	+
I	2368006	2368423	RCS5	DF0001473.1	+
I	2368426	2368773	RCS5	DF0001473.1	+
I	2369487	2369541	PALTTAA2_CE	DF0001519.1	+
I	2371471	2371491	CeRep52	DF0001387.1	+
I	2373519	2373857	CELE1	DF0004107.1	+
I	2373822	2373987	TIR21T5A_CE	DF0001482.1	+
I	2375456	2375641	PALTTAA3_CE	DF0004133.1	+
I	2375649	2376178	CELE1	DF0004107.1	+
I	2376220	2376382	CELE14A	DF0001350.1	+
I	2376369	2376473	PALTTAA3_CE	DF0004133.1	+
I	2376476	2376548	PALTTAA3_CE	DF0004133.1	+
I	2376667	2376779	CELE14B	DF0001351.1	+
I	2376996	2377081	CELE14B	DF0001351.1	+
I	2377844	2378022	CELE14B	DF0001351.1	+
I	2378431	2378614	CER1	DF0001369.1	+
I	2382526	2382837	CERP3	DF0001397.1	+
[truncated: 82,415 more rows]

## Sheet: m1m2 C. elegans
Table S1: coordinates of m1m2 pairs in C. elegans
chr	start	end	name	arrangement	strand
I	4472	4525	cluster1_25bp_ele	tandem_m2m1	-
I	4651	4705	cluster2_26bp_ele	tandem_m2m1	+
I	10375	10426	cluster3_23bp_ele	tandem_m2m1	-
I	12382	12437	cluster4_27bp_ele	tandem_m2m1	+
I	35701	35755	cluster5_26bp_ele	tandem_m2m1	-
I	40760	40808	cluster6_20bp_ele	tandem_m2m1	+
I	65201	65244	cluster7_15bp_ele	divergent	+
I	67772	67815	cluster8_15bp_ele	divergent	+
I	71561	71615	cluster9_26bp_ele	tandem_m2m1	-
I	72417	72460	cluster10_15bp_ele	divergent	-
I	80534	80574	cluster11_12bp_ele	divergent	+
I	92957	92997	cluster12_12bp_ele	divergent	-
I	95093	95145	cluster13_24bp_ele	tandem_m1m2	+
I	136670	136712	cluster14_14bp_ele	divergent	+
I	174742	174791	cluster15_21bp_ele	tandem_m1m2	-
I	180056	180099	cluster16_15bp_ele	divergent	-
I	184000	184052	cluster17_24bp_ele	convergent	+
I	213285	213338	cluster18_25bp_ele	tandem_m2m1	+
I	214653	214707	cluster19_26bp_ele	tandem_m2m1	+
I	215673	215713	cluster20_12bp_ele	divergent	+
I	215881	215921	cluster21_12bp_ele	divergent	+
I	217786	217828	cluster22_14bp_ele	divergent	+
I	220784	220838	cluster23_26bp_ele	tandem_m2m1	+
I	222308	222348	cluster24_12bp_ele	divergent	+
I	233898	233952	cluster25_26bp_ele	tandem_m2m1	-
I	235739	235781	cluster26_14bp_ele	divergent	-
I	247553	247607	cluster27_26bp_ele	tandem_m2m1	-
I	247746	247800	cluster28_26bp_ele	tandem_m2m1	+
I	248010	248067	cluster29_29bp_ele	tandem_m1m2	-
I	250860	250904	cluster30_16bp_ele	convergent	+
I	251764	251804	cluster31_12bp_ele	divergent	+
I	251972	252012	cluster32_12bp_ele	divergent	+
I	279850	279901	cluster33_23bp_ele	tandem_m1m2	+
I	288191	288244	cluster34_25bp_ele	tandem_m2m1	-
I	310507	310561	cluster35_26bp_ele	tandem_m2m1	+
I	315537	315577	cluster36_12bp_ele	convergent	-
I	347175	347218	cluster37_15bp_ele	divergent	-
I	349904	349957	cluster38_25bp_ele	tandem_m2m1	-
I	355511	355549	cluster39_10bp_ele	tandem_m1m2	+
I	364046	364089	cluster40_15bp_ele	divergent	+
I	364273	364316	cluster41_15bp_ele	divergent	+
I	389307	389355	cluster42_20bp_ele	tandem_m2m1	+
I	394699	394752	cluster43_25bp_ele	tandem_m2m1	+
I	395140	395189	cluster44_21bp_ele	convergent	+
I	395489	395529	cluster45_12bp_ele	divergent	+
I	395450	395499	cluster46_21bp_ele	tandem_m1m2	-
I	397089	397140	cluster47_23bp_ele	divergent	-
I	398519	398562	cluster48_15bp_ele	divergent	-
I	481250	481303	cluster49_25bp_ele	tandem_m2m1	-
I	490493	490546	cluster50_25bp_ele	tandem_m2m1	-
I	490624	490679	cluster51_27bp_ele	tandem_m2m1	+
I	506314	506355	cluster52_13bp_ele	convergent	+
I	513664	513714	cluster53_22bp_ele	tandem_m2m1	-
I	520519	520562	cluster54_15bp_ele	divergent	-
I	533967	534022	cluster55_27bp_ele	tandem_m2m1	+
I	597363	597401	cluster56_10bp_ele	divergent	+
I	615188	615242	cluster57_26bp_ele	tandem_m2m1	-
I	615735	615792	cluster58_29bp_ele	tandem_m2m1	+
I	628386	628432	cluster59_18bp_ele	divergent	-
I	629058	629101	cluster60_15bp_ele	divergent	-
I	630253	630301	cluster61_20bp_ele	tandem_m1m2	+
I	639165	639210	cluster62_17bp_ele	divergent	-
I	639365	639408	cluster63_15bp_ele	divergent	-
I	639358	639408	cluster64_22bp_ele	tandem_m2m1	-
I	639950	640003	cluster65_25bp_ele	tandem_m2m1	+
I	656133	656190	cluster66_29bp_ele	tandem_m2m1	-
I	656293	656348	cluster67_27bp_ele	tandem_m2m1	+
I	664244	664291	cluster68_19bp_ele	tandem_m2m1	+
I	704533	704585	cluster69_24bp_ele	divergent	-
I	711265	711321	cluster70_28bp_ele	tandem_m2m1	+
I	716002	716046	cluster71_16bp_ele	tandem_m2m1	+
I	717770	717813	cluster72_15bp_ele	divergent	-
I	719747	719790	cluster73_15bp_ele	divergent	+
I	722387	722429	cluster74_14bp_ele	divergent	-
I	731457	731512	cluster75_27bp_ele	tandem_m2m1	-
I	801549	801587	cluster76_10bp_ele	divergent	-
I	803997	804042	cluster77_17bp_ele	tandem_m2m1	-
I	816598	816645	cluster78_19bp_ele	convergent	-
I	832955	833002	cluster79_19bp_ele	tandem_m2m1	+
I	842503	842556	cluster80_25bp_ele	tandem_m1m2	-
I	847754	847795	cluster81_13bp_ele	divergent	+
I	852755	852801	cluster82_18bp_ele	divergent	-
I	937619	937672	cluster83_25bp_ele	tandem_m2m1	+
I	1005965	1006015	cluster84_22bp_ele	divergent	+
I	1010421	1010460	cluster85_11bp_ele	tandem_m2m1	-
I	1011950	1011995	cluster86_17bp_ele	tandem_m1m2	+
I	1011950	1012002	cluster87_24bp_ele	convergent	+
I	1014399	1014442	cluster88_15bp_ele	divergent	-
I	1014624	1014667	cluster89_15bp_ele	divergent	-
I	1033644	1033687	cluster90_15bp_ele	divergent	-
I	1034005	1034048	cluster91_15bp_ele	divergent	-
I	1038051	1038105	cluster92_26bp_ele	tandem_m2m1	+
I	1038313	1038366	cluster93_25bp_ele	tandem_m2m1	+
I	1038660	1038713	cluster94_25bp_ele	tandem_m2m1	+
I	1039962	1040015	cluster95_25bp_ele	tandem_m2m1	-
I	1041053	1041106	cluster96_25bp_ele	tandem_m2m1	-
I	1058953	1058993	cluster97_12bp_ele	divergent	+
I	1067632	1067671	cluster98_11bp_ele	tandem_m2m1	-
I	1078551	1078609	cluster99_30bp_ele	divergent	-
I	1079639	1079677	cluster100_10bp_ele	tandem_m2m1	-
I	1079634	1079677	cluster101_15bp_ele	divergent	-
I	1082563	1082601	cluster102_10bp_ele	tandem_m2m1	-
I	1082558	1082601	cluster103_15bp_ele	divergent	-
I	1101151	1101196	cluster104_17bp_ele	tandem_m2m1	+
I	1104552	1104605	cluster105_25bp_ele	tandem_m2m1	-
I	1153195	1153240	cluster106_17bp_ele	tandem_m2m1	+
I	1153449	1153494	cluster107_17bp_ele	tandem_m2m1	+
I	1156167	1156216	cluster108_21bp_ele	divergent	-
I	1158050	1158090	cluster109_12bp_ele	divergent	+
I	1162533	1162573	cluster110_12bp_ele	divergent	-
I	1165486	1165542	cluster111_28bp_ele	tandem_m1m2	+
I	1171618	1171668	cluster112_22bp_ele	tandem_m2m1	-
I	1173388	1173438	cluster113_22bp_ele	tandem_m2m1	+
I	1272894	1272939	cluster114_17bp_ele	convergent	+
I	1336494	1336547	cluster115_25bp_ele	tandem_m2m1	+
I	1343057	1343104	cluster116_19bp_ele	divergent	+
I	1345576	1345632	cluster117_28bp_ele	tandem_m2m1	-
I	1345685	1345741	cluster118_28bp_ele	tandem_m2m1	+
I	1360236	1360279	cluster119_15bp_ele	divergent	-
I	1360229	1360279	cluster120_22bp_ele	tandem_m2m1	-
I	1396314	1396354	cluster121_12bp_ele	divergent	-
I	1396497	1396537	cluster122_12bp_ele	divergent	-
I	1396715	1396755	cluster123_12bp_ele	divergent	-
I	1397096	1397136	cluster124_12bp_ele	divergent	-
I	1425474	1425516	cluster125_14bp_ele	divergent	+
I	1505000	1505040	cluster126_12bp_ele	divergent	+
I	1505061	1505113	cluster127_24bp_ele	divergent	-
I	1510111	1510167	cluster128_28bp_ele	tandem_m2m1	-
I	1510306	1510354	cluster129_20bp_ele	tandem_m2m1	+
I	1543204	1543257	cluster130_25bp_ele	tandem_m2m1	+
I	1558399	1558456	cluster131_29bp_ele	tandem_m2m1	-
I	1560313	1560353	cluster132_12bp_ele	divergent	+
I	1575581	1575624	cluster133_15bp_ele	divergent	-
I	1579635	1579675	cluster134_12bp_ele	divergent	+
I	1584841	1584893	cluster135_24bp_ele	convergent	-
I	1605610	1605648	cluster136_10bp_ele	convergent	+
I	1605631	1605669	cluster137_10bp_ele	tandem_m1m2	-
I	1606268	1606306	cluster138_10bp_ele	convergent	+
I	1620856	1620897	cluster139_13bp_ele	tandem_m1m2	+
I	1622969	1623022	cluster140_25bp_ele	tandem_m2m1	+
I	1624269	1624327	cluster141_30bp_ele	divergent	-
I	1634331	1634370	cluster142_11bp_ele	divergent	+
I	1650869	1650923	cluster143_26bp_ele	tandem_m2m1	-
I	1651027	1651080	cluster144_25bp_ele	tandem_m2m1	+
I	1673129	1673182	cluster145_25bp_ele	convergent	-
I	1691400	1691451	cluster146_23bp_ele	divergent	+
I	1692361	1692415	cluster147_26bp_ele	tandem_m2m1	-
I	1692579	1692633	cluster148_26bp_ele	tandem_m2m1	+
I	1699126	1699180	cluster149_26bp_ele	tandem_m2m1	+
I	1737796	1737849	cluster150_25bp_ele	tandem_m1m2	-
I	1754090	1754135	cluster151_17bp_ele	convergent	-
I	1776415	1776462	cluster152_19bp_ele	tandem_m2m1	+
I	1802692	1802742	cluster153_22bp_ele	divergent	-
I	1815268	1815320	cluster154_24bp_ele	tandem_m2m1	-
I	1832661	1832701	cluster155_12bp_ele	divergent	+
I	1844241	1844295	cluster156_26bp_ele	divergent	-
I	1844790	1844846	cluster157_28bp_ele	tandem_m2m1	-
I	1860752	1860791	cluster158_11bp_ele	tandem_m1m2	+
I	1872646	1872690	cluster159_16bp_ele	divergent	-
I	1873783	1873841	cluster160_30bp_ele	convergent	-
I	1963288	1963329	cluster161_13bp_ele	tandem_m2m1	-
I	1966778	1966818	cluster162_12bp_ele	divergent	-
I	1967522	1967562	cluster163_12bp_ele	divergent	+
I	1989355	1989400	cluster164_17bp_ele	tandem_m2m1	+
I	2057584	2057641	cluster165_29bp_ele	convergent	+
I	2061466	2061510	cluster166_16bp_ele	divergent	-
I	2066566	2066619	cluster167_25bp_ele	tandem_m2m1	+
I	2067321	2067377	cluster168_28bp_ele	tandem_m2m1	-
I	2067916	2067970	cluster169_26bp_ele	tandem_m2m1	+
I	2086795	2086841	cluster170_18bp_ele	tandem_m2m1	+
I	2107671	2107725	cluster171_26bp_ele	tandem_m2m1	+
I	2121564	2121611	cluster172_19bp_ele	tandem_m2m1	+
I	2131426	2131481	cluster173_27bp_ele	tandem_m2m1	+
I	2140972	2141019	cluster174_19bp_ele	tandem_m2m1	-
I	2146679	2146717	cluster175_10bp_ele	tandem_m1m2	+
I	2156201	2156244	cluster176_15bp_ele	divergent	+
I	2156384	2156436	cluster177_24bp_ele	divergent	+
I	2156607	2156650	cluster178_15bp_ele	divergent	+
I	2156822	2156865	cluster179_15bp_ele	divergent	+
I	2162795	2162842	cluster180_19bp_ele	tandem_m1m2	-
I	2184483	2184522	cluster181_11bp_ele	divergent	+
I	2252586	2252628	cluster182_14bp_ele	convergent	-
I	2279704	2279749	cluster183_17bp_ele	tandem_m1m2	-
I	2288007	2288065	cluster184_30bp_ele	tandem_m2m1	-
I	2288301	2288355	cluster185_26bp_ele	tandem_m2m1	+
I	2288512	2288570	cluster186_30bp_ele	tandem_m2m1	-
I	2288770	2288824	cluster187_26bp_ele	tandem_m2m1	+
I	2289035	2289090	cluster188_27bp_ele	tandem_m2m1	+
I	2293950	2293992	cluster189_14bp_ele	divergent	+
I	2295009	2295048	cluster190_11bp_ele	tandem_m1m2	-
I	2307215	2307267	cluster191_24bp_ele	tandem_m1m2	-
I	2309378	2309418	cluster192_12bp_ele	divergent	-
I	2311187	2311243	cluster193_28bp_ele	tandem_m2m1	-
I	2313124	2313164	cluster194_12bp_ele	divergent	-
I	2320568	2320611	cluster195_15bp_ele	divergent	-
I	2324606	2324660	cluster196_26bp_ele	tandem_m2m1	-
I	2325147	2325192	cluster197_17bp_ele	convergent	+
I	2338824	2338864	cluster198_12bp_ele	divergent	-
I	2348870	2348924	cluster199_26bp_ele	tandem_m1m2	-
I	2349278	2349328	cluster200_22bp_ele	convergent	+
I	2361293	2361338	cluster201_17bp_ele	tandem_m1m2	-
I	2383584	2383624	cluster202_12bp_ele	divergent	+
I	2391628	2391683	cluster203_27bp_ele	tandem_m2m1	-
I	2391820	2391864	cluster204_16bp_ele	tandem_m2m1	+
I	2413272	2413326	cluster205_26bp_ele	tandem_m2m1	+
I	2422056	2422096	cluster206_12bp_ele	divergent	-
I	2422254	2422308	cluster207_26bp_ele	tandem_m2m1	+
I	2432320	2432362	cluster208_14bp_ele	divergent	+
I	2433736	2433776	cluster209_12bp_ele	divergent	-
I	2440815	2440867	cluster210_24bp_ele	divergent	+
I	2440888	2440928	cluster211_12bp_ele	divergent	-
I	2454109	2454152	cluster212_15bp_ele	tandem_m2m1	-
I	2481461	2481514	cluster213_25bp_ele	tandem_m2m1	-
I	2481666	2481719	cluster214_25bp_ele	tandem_m2m1	+
I	2490293	2490345	cluster215_24bp_ele	convergent	-
I	2491301	2491354	cluster216_25bp_ele	tandem_m2m1	-
I	2491499	2491553	cluster217_26bp_ele	tandem_m2m1	+
I	2493589	2493645	cluster218_28bp_ele	tandem_m2m1	-
I	2499294	2499337	cluster219_15bp_ele	convergent	-
I	2503817	2503874	cluster220_29bp_ele	tandem_m2m1	+
I	2506878	2506918	cluster221_12bp_ele	divergent	+
I	2514590	2514643	cluster222_25bp_ele	tandem_m2m1	-
I	2514812	2514867	cluster223_27bp_ele	tandem_m2m1	+
I	2514938	2514984	cluster224_18bp_ele	divergent	-
I	2578004	2578058	cluster225_26bp_ele	tandem_m2m1	-
I	2586577	2586621	cluster226_16bp_ele	divergent	-
I	2586808	2586852	cluster227_16bp_ele	divergent	-
I	2600718	2600761	cluster228_15bp_ele	convergent	-
I	2622024	2622077	cluster229_25bp_ele	tandem_m2m1	-
I	2622714	2622756	cluster230_14bp_ele	tandem_m2m1	-
I	2622703	2622756	cluster231_25bp_ele	divergent	-
I	2622814	2622867	cluster232_25bp_ele	tandem_m2m1	+
I	2634109	2634152	cluster233_15bp_ele	divergent	+
I	2636788	2636836	cluster234_20bp_ele	tandem_m1m2	+
I	2645148	2645188	cluster235_12bp_ele	divergent	-
I	2665658	2665716	cluster236_30bp_ele	tandem_m2m1	+
I	2683119	2683173	cluster237_26bp_ele	tandem_m2m1	+
I	2690329	2690371	cluster238_14bp_ele	divergent	+
I	2722920	2722969	cluster239_21bp_ele	tandem_m2m1	+
I	2723238	2723287	cluster240_21bp_ele	tandem_m2m1	+
I	2723560	2723609	cluster241_21bp_ele	tandem_m2m1	+
I	2731645	2731685	cluster242_12bp_ele	divergent	+
I	2731645	2731690	cluster243_17bp_ele	tandem_m2m1	+
I	2733551	2733606	cluster244_27bp_ele	tandem_m2m1	+
I	2733722	2733779	cluster245_29bp_ele	tandem_m2m1	-
I	2733900	2733955	cluster246_27bp_ele	tandem_m2m1	+
I	2734506	2734561	cluster247_27bp_ele	tandem_m2m1	-
I	2734682	2734739	cluster248_29bp_ele	tandem_m2m1	+
I	2734855	2734910	cluster249_27bp_ele	tandem_m2m1	-
I	2735033	2735086	cluster250_25bp_ele	tandem_m2m1	+
I	2751339	2751383	cluster251_16bp_ele	divergent	+
I	2751587	2751627	cluster252_12bp_ele	divergent	+
I	2754821	2754875	cluster253_26bp_ele	tandem_m2m1	+
I	2769289	2769329	cluster254_12bp_ele	tandem_m2m1	-
I	2771467	2771523	cluster255_28bp_ele	tandem_m2m1	-
I	2771781	2771836	cluster256_27bp_ele	tandem_m2m1	-
I	2772165	2772220	cluster257_27bp_ele	tandem_m2m1	-
I	2772419	2772475	cluster258_28bp_ele	tandem_m2m1	+
I	2785677	2785719	cluster259_14bp_ele	tandem_m1m2	-
I	2818317	2818368	cluster260_23bp_ele	tandem_m2m1	-
I	2818964	2819021	cluster261_29bp_ele	convergent	+
I	2819059	2819116	cluster262_29bp_ele	tandem_m2m1	+
I	2819221	2819261	cluster263_12bp_ele	divergent	-
I	2819310	2819368	cluster264_30bp_ele	tandem_m2m1	-
I	2826188	2826241	cluster265_25bp_ele	tandem_m2m1	-
I	2826463	2826511	cluster266_20bp_ele	tandem_m2m1	-
I	2830656	2830699	cluster267_15bp_ele	divergent	+
I	2830868	2830911	cluster268_15bp_ele	divergent	+
I	2833749	2833803	cluster269_26bp_ele	tandem_m2m1	-
I	2860203	2860261	cluster270_30bp_ele	divergent	+
I	2861701	2861756	cluster271_27bp_ele	tandem_m2m1	-
I	2867154	2867196	cluster272_14bp_ele	tandem_m2m1	+
I	2870748	2870802	cluster273_26bp_ele	tandem_m2m1	-
I	2872821	2872861	cluster274_12bp_ele	divergent	+
I	2873028	2873068	cluster275_12bp_ele	divergent	-
I	2879575	2879627	cluster276_24bp_ele	tandem_m1m2	+
I	2879806	2879859	cluster277_25bp_ele	tandem_m2m1	+
I	2905793	2905837	cluster278_16bp_ele	tandem_m2m1	+
I	2917125	2917178	cluster279_25bp_ele	tandem_m2m1	+
I	2927749	2927794	cluster280_17bp_ele	convergent	+
I	2948055	2948109	cluster281_26bp_ele	tandem_m2m1	+
I	2948786	2948826	cluster282_12bp_ele	divergent	+
I	2953147	2953192	cluster283_17bp_ele	tandem_m2m1	-
I	2957107	2957162	cluster284_27bp_ele	tandem_m2m1	-
I	2957291	2957333	cluster285_14bp_ele	tandem_m2m1	+
I	2957677	2957731	cluster286_26bp_ele	tandem_m2m1	+
I	2980527	2980570	cluster287_15bp_ele	divergent	-
I	2999553	2999591	cluster288_10bp_ele	divergent	+
I	3001642	3001682	cluster289_12bp_ele	divergent	+
I	3008447	3008501	cluster290_26bp_ele	tandem_m2m1	+
I	3035736	3035780	cluster291_16bp_ele	tandem_m2m1	+
I	3035876	3035928	cluster292_24bp_ele	tandem_m2m1	-
I	3038485	3038534	cluster293_21bp_ele	tandem_m2m1	+
I	3039786	3039832	cluster294_18bp_ele	divergent	+
I	3049927	3049967	cluster295_12bp_ele	tandem_m1m2	+
I	3085691	3085743	cluster296_24bp_ele	divergent	+
I	3085764	3085804	cluster297_12bp_ele	divergent	-
I	3105618	3105661	cluster298_15bp_ele	divergent	+
I	3105830	3105874	cluster299_16bp_ele	divergent	+
I	3106044	3106087	cluster300_15bp_ele	divergent	+
I	3122774	3122815	cluster301_13bp_ele	tandem_m2m1	+
I	3132074	3132127	cluster302_25bp_ele	tandem_m2m1	-
I	3132251	3132305	cluster303_26bp_ele	tandem_m2m1	+
I	3133295	3133342	cluster304_19bp_ele	tandem_m2m1	+
I	3151406	3151446	cluster305_12bp_ele	divergent	+
I	3152155	3152195	cluster306_12bp_ele	divergent	-
I	3162609	3162652	cluster307_15bp_ele	divergent	-
I	3162642	3162686	cluster308_16bp_ele	tandem_m1m2	+
I	3186957	3187011	cluster309_26bp_ele	tandem_m2m1	-
I	3196397	3196435	cluster310_10bp_ele	divergent	-
I	3198960	3199000	cluster311_12bp_ele	divergent	+
I	3211892	3211935	cluster312_15bp_ele	divergent	-
I	3212695	3212737	cluster313_14bp_ele	divergent	-
I	3212896	3212938	cluster314_14bp_ele	divergent	-
I	3222050	3222094	cluster315_16bp_ele	tandem_m2m1	+
I	3238732	3238785	cluster316_25bp_ele	tandem_m2m1	-
I	3238890	3238941	cluster317_23bp_ele	tandem_m2m1	+
I	3242604	3242658	cluster318_26bp_ele	tandem_m2m1	+
I	3242843	3242895	cluster319_24bp_ele	tandem_m2m1	-
I	3243199	3243253	cluster320_26bp_ele	tandem_m2m1	+
I	3257710	3257749	cluster321_11bp_ele	tandem_m1m2	-
I	3262677	3262732	cluster322_27bp_ele	tandem_m2m1	-
I	3299157	3299204	cluster323_19bp_ele	tandem_m2m1	+
I	3313723	3313777	cluster324_26bp_ele	tandem_m2m1	-
I	3315831	3315873	cluster325_14bp_ele	divergent	+
I	3315856	3315898	cluster326_14bp_ele	tandem_m2m1	-
I	3317492	3317544	cluster327_24bp_ele	tandem_m1m2	-
I	3319108	3319155	cluster328_19bp_ele	tandem_m2m1	-
I	3329213	3329253	cluster329_12bp_ele	divergent	-
I	3329615	3329655	cluster330_12bp_ele	divergent	+
I	3334101	3334144	cluster331_15bp_ele	divergent	+
I	3335027	3335081	cluster332_26bp_ele	tandem_m2m1	-
I	3335581	3335633	cluster333_24bp_ele	tandem_m1m2	-
I	3335683	3335739	cluster334_28bp_ele	tandem_m2m1	-
I	3347209	3347265	cluster335_28bp_ele	tandem_m2m1	-
I	3350773	3350827	cluster336_26bp_ele	tandem_m2m1	-
I	3358819	3358859	cluster337_12bp_ele	divergent	+
I	3359012	3359066	cluster338_26bp_ele	tandem_m2m1	+
I	3362910	3362956	cluster339_18bp_ele	tandem_m2m1	-
I	3367389	3367429	cluster340_12bp_ele	divergent	-
I	3381004	3381059	cluster341_27bp_ele	tandem_m2m1	-
I	3396406	3396463	cluster342_29bp_ele	tandem_m2m1	+
I	3397266	3397311	cluster343_17bp_ele	tandem_m1m2	-
I	3401341	3401387	cluster344_18bp_ele	tandem_m2m1	-
I	3409044	3409098	cluster345_26bp_ele	tandem_m2m1	+
I	3413487	3413540	cluster346_25bp_ele	tandem_m2m1	-
I	3416912	3416966	cluster347_26bp_ele	tandem_m2m1	-
I	3417557	3417608	cluster348_23bp_ele	convergent	-
I	3417598	3417651	cluster349_25bp_ele	divergent	+
I	3417672	3417712	cluster350_12bp_ele	divergent	-
I	3417791	3417843	cluster351_24bp_ele	tandem_m2m1	+
I	3426475	3426523	cluster352_20bp_ele	divergent	+
I	3447327	3447374	cluster353_19bp_ele	tandem_m2m1	-
I	3461278	3461319	cluster354_13bp_ele	divergent	+
I	3461570	3461610	cluster355_12bp_ele	divergent	-
I	3461657	3461712	cluster356_27bp_ele	tandem_m2m1	+
I	3464354	3464408	cluster357_26bp_ele	tandem_m2m1	-
I	3464616	3464670	cluster358_26bp_ele	tandem_m2m1	+
I	3479611	3479665	cluster359_26bp_ele	tandem_m2m1	-
I	3479848	3479900	cluster360_24bp_ele	tandem_m2m1	+
I	3498109	3498167	cluster361_30bp_ele	tandem_m2m1	+
I	3522934	3522987	cluster362_25bp_ele	tandem_m2m1	+
I	3537922	3537977	cluster363_27bp_ele	tandem_m2m1	-
I	3538181	3538226	cluster364_17bp_ele	convergent	+
I	3538298	3538354	cluster365_28bp_ele	tandem_m2m1	+
I	3539029	3539083	cluster366_26bp_ele	tandem_m2m1	-
I	3539431	3539486	cluster367_27bp_ele	tandem_m2m1	+
I	3540678	3540732	cluster368_26bp_ele	tandem_m2m1	-
I	3558740	3558780	cluster369_12bp_ele	divergent	+
I	3560690	3560744	cluster370_26bp_ele	tandem_m2m1	-
I	3562047	3562092	cluster371_17bp_ele	convergent	+
I	3563171	3563225	cluster372_26bp_ele	tandem_m2m1	-
I	3563274	3563328	cluster373_26bp_ele	tandem_m2m1	+
I	3567536	3567590	cluster374_26bp_ele	tandem_m2m1	-
I	3567804	3567857	cluster375_25bp_ele	tandem_m2m1	+
I	3597876	3597933	cluster376_29bp_ele	tandem_m2m1	+
I	3598527	3598580	cluster377_25bp_ele	tandem_m2m1	+
I	3599111	3599165	cluster378_26bp_ele	tandem_m2m1	-
I	3603945	3603989	cluster379_16bp_ele	divergent	-
I	3605907	3605960	cluster380_25bp_ele	tandem_m2m1	-
I	3606581	3606631	cluster381_22bp_ele	tandem_m1m2	-
I	3612795	3612843	cluster382_20bp_ele	divergent	+
I	3617648	3617701	cluster383_25bp_ele	tandem_m2m1	-
I	3647599	3647644	cluster384_17bp_ele	tandem_m2m1	+
I	3659652	3659705	cluster385_25bp_ele	tandem_m2m1	-
I	3660886	3660924	cluster386_10bp_ele	divergent	-
I	3661674	3661728	cluster387_26bp_ele	tandem_m2m1	+
I	3663190	3663228	cluster388_10bp_ele	divergent	-
I	3677117	3677167	cluster389_22bp_ele	tandem_m1m2	-
I	3684153	3684197	cluster390_16bp_ele	divergent	+
I	3688088	3688141	cluster391_25bp_ele	tandem_m2m1	-
I	3688812	3688866	cluster392_26bp_ele	tandem_m2m1	-
I	3689161	3689215	cluster393_26bp_ele	tandem_m2m1	+
I	3690555	3690607	cluster394_24bp_ele	tandem_m2m1	-
I	3690719	3690776	cluster395_29bp_ele	tandem_m2m1	+
I	3693662	3693715	cluster396_25bp_ele	tandem_m2m1	+
I	3697655	3697698	cluster397_15bp_ele	divergent	+
I	3697858	3697901	cluster398_15bp_ele	divergent	+
I	3707169	3707219	cluster399_22bp_ele	tandem_m1m2	+
I	3710145	3710185	cluster400_12bp_ele	divergent	+
I	3728291	3728342	cluster401_23bp_ele	divergent	+
I	3742796	3742850	cluster402_26bp_ele	tandem_m2m1	-
I	3767181	3767221	cluster403_12bp_ele	divergent	+
I	3780876	3780930	cluster404_26bp_ele	tandem_m2m1	-
I	3781517	3781572	cluster405_27bp_ele	tandem_m1m2	+
I	3783622	3783676	cluster406_26bp_ele	tandem_m2m1	+
I	3784631	3784671	cluster407_12bp_ele	divergent	-
I	3793730	3793776	cluster408_18bp_ele	convergent	-
I	3794415	3794455	cluster409_12bp_ele	divergent	+
I	3806082	3806124	cluster410_14bp_ele	convergent	+
I	3810433	3810487	cluster411_26bp_ele	tandem_m2m1	+
I	3817410	3817448	cluster412_10bp_ele	divergent	-
I	3823896	3823937	cluster413_13bp_ele	divergent	-
I	3826727	3826780	cluster414_25bp_ele	tandem_m2m1	-
I	3827469	3827524	cluster415_27bp_ele	tandem_m2m1	-
I	3831704	3831757	cluster416_25bp_ele	tandem_m2m1	+
I	3841281	3841334	cluster417_25bp_ele	tandem_m1m2	-
I	3851171	3851212	cluster418_13bp_ele	divergent	+
I	3860970	3861024	cluster419_26bp_ele	tandem_m2m1	-
I	3862360	3862400	cluster420_12bp_ele	divergent	-
I	3870273	3870315	cluster421_14bp_ele	divergent	+
I	3888533	3888587	cluster422_26bp_ele	tandem_m2m1	-
I	3902880	3902931	cluster423_23bp_ele	tandem_m1m2	+
I	3903425	3903463	cluster424_10bp_ele	tandem_m2m1	+
I	3911613	3911665	cluster425_24bp_ele	tandem_m1m2	+
I	3919970	3920010	cluster426_12bp_ele	divergent	-
I	3925237	3925292	cluster427_27bp_ele	tandem_m2m1	-
I	3933178	3933225	cluster428_19bp_ele	divergent	-
I	3936063	3936119	cluster429_28bp_ele	tandem_m2m1	+
I	3941276	3941325	cluster430_21bp_ele	tandem_m1m2	-
I	4004197	4004238	cluster431_13bp_ele	divergent	-
I	4031303	4031341	cluster432_10bp_ele	tandem_m2m1	+
I	4049748	4049795	cluster433_19bp_ele	tandem_m1m2	+
I	4062376	4062429	cluster434_25bp_ele	convergent	-
I	4063434	4063483	cluster435_21bp_ele	tandem_m2m1	+
I	4094019	4094058	cluster436_11bp_ele	divergent	+
I	4107075	4107113	cluster437_10bp_ele	convergent	-
I	4128344	4128395	cluster438_23bp_ele	tandem_m2m1	-
I	4136180	4136220	cluster439_12bp_ele	divergent	-
I	4136765	4136811	cluster440_18bp_ele	convergent	+
I	4170574	4170621	cluster441_19bp_ele	divergent	+
I	4175045	4175099	cluster442_26bp_ele	tandem_m2m1	-
I	4182327	4182381	cluster443_26bp_ele	tandem_m2m1	-
I	4182547	4182603	cluster444_28bp_ele	tandem_m2m1	+
I	4182725	4182765	cluster445_12bp_ele	divergent	-
I	4194076	4194131	cluster446_27bp_ele	tandem_m2m1	-
I	4209459	4209501	cluster447_14bp_ele	divergent	+
I	4210451	4210494	cluster448_15bp_ele	divergent	+
I	4213299	4213352	cluster449_25bp_ele	tandem_m2m1	-
I	4216204	4216259	cluster450_27bp_ele	tandem_m2m1	+
I	4216783	4216836	cluster451_25bp_ele	tandem_m2m1	-
I	4216998	4217054	cluster452_28bp_ele	tandem_m2m1	+
I	4225520	4225572	cluster453_24bp_ele	tandem_m2m1	-
I	4236690	4236745	cluster454_27bp_ele	tandem_m1m2	-
I	4238705	4238761	cluster455_28bp_ele	tandem_m2m1	-
I	4246386	4246430	cluster456_16bp_ele	tandem_m2m1	-
I	4246614	4246665	cluster457_23bp_ele	tandem_m2m1	+
I	4249595	4249648	cluster458_25bp_ele	tandem_m2m1	-
I	4254782	4254825	cluster459_15bp_ele	divergent	+
I	4274046	4274101	cluster460_27bp_ele	tandem_m2m1	-
I	4301250	4301290	cluster461_12bp_ele	divergent	-
I	4302387	4302430	cluster462_15bp_ele	divergent	-
I	4304587	4304639	cluster463_24bp_ele	tandem_m2m1	-
I	4306109	4306163	cluster464_26bp_ele	tandem_m2m1	-
I	4306454	4306509	cluster465_27bp_ele	tandem_m2m1	+
I	4308552	4308606	cluster466_26bp_ele	tandem_m2m1	-
I	4308762	4308815	cluster467_25bp_ele	tandem_m2m1	+
I	4369947	4369987	cluster468_12bp_ele	divergent	+
I	4370071	4370111	cluster469_12bp_ele	divergent	-
I	4380933	4380987	cluster470_26bp_ele	tandem_m2m1	-
I	4381082	4381136	cluster471_26bp_ele	tandem_m2m1	+
I	4402467	4402522	cluster472_27bp_ele	tandem_m2m1	-
I	4402644	4402699	cluster473_27bp_ele	tandem_m2m1	+
I	4431343	4431396	cluster474_25bp_ele	tandem_m2m1	-
I	4431543	4431597	cluster475_26bp_ele	tandem_m2m1	+
I	4447626	4447676	cluster476_22bp_ele	tandem_m2m1	-
I	4447840	4447896	cluster477_28bp_ele	tandem_m2m1	+
I	4451957	4451999	cluster478_14bp_ele	tandem_m2m1	-
I	4452105	4452159	cluster479_26bp_ele	tandem_m2m1	+
I	4463229	4463272	cluster480_15bp_ele	divergent	-
I	4480585	4480639	cluster481_26bp_ele	tandem_m2m1	-
I	4483047	4483087	cluster482_12bp_ele	divergent	+
I	4487870	4487925	cluster483_27bp_ele	tandem_m2m1	+
I	4499326	4499376	cluster484_22bp_ele	tandem_m2m1	-
I	4511789	4511845	cluster485_28bp_ele	tandem_m2m1	-
I	4511943	4511985	cluster486_14bp_ele	tandem_m2m1	+
I	4523444	4523485	cluster487_13bp_ele	divergent	-
I	4532232	4532285	cluster488_25bp_ele	tandem_m2m1	-
I	4537712	4537770	cluster489_30bp_ele	tandem_m2m1	+
I	4578279	4578319	cluster490_12bp_ele	divergent	-
I	4578274	4578319	cluster491_17bp_ele	tandem_m2m1	-
I	4579394	4579446	cluster492_24bp_ele	tandem_m2m1	+
I	4580096	4580143	cluster493_19bp_ele	tandem_m2m1	-
I	4588449	4588500	cluster494_23bp_ele	tandem_m2m1	-
I	4588661	4588713	cluster495_24bp_ele	tandem_m2m1	+
I	4590743	4590797	cluster496_26bp_ele	tandem_m2m1	-
I	4590947	4591005	cluster497_30bp_ele	tandem_m2m1	+
I	4592754	4592803	cluster498_21bp_ele	tandem_m2m1	-
I	4592911	4592964	cluster499_25bp_ele	tandem_m2m1	+
I	4594387	4594439	cluster500_24bp_ele	divergent	+
I	4606012	4606055	cluster501_15bp_ele	divergent	+
I	4606597	4606649	cluster502_24bp_ele	tandem_m2m1	-
I	4606933	4606973	cluster503_12bp_ele	convergent	+
I	4608383	4608435	cluster504_24bp_ele	tandem_m2m1	-
I	4608572	4608626	cluster505_26bp_ele	tandem_m2m1	+
I	4621321	4621379	cluster506_30bp_ele	tandem_m2m1	-
I	4630808	4630853	cluster507_17bp_ele	convergent	+
I	4637944	4637997	cluster508_25bp_ele	tandem_m2m1	+
I	4638622	4638678	cluster509_28bp_ele	tandem_m2m1	-
I	4638867	4638915	cluster510_20bp_ele	divergent	+
I	4638867	4638922	cluster511_27bp_ele	tandem_m2m1	+
I	4652509	4652552	cluster512_15bp_ele	tandem_m1m2	-
I	4656387	4656426	cluster513_11bp_ele	tandem_m2m1	+
I	4658310	4658363	cluster514_25bp_ele	tandem_m2m1	-
I	4658514	4658568	cluster515_26bp_ele	tandem_m2m1	+
I	4658791	4658844	cluster516_25bp_ele	tandem_m2m1	-
I	4665848	4665902	cluster517_26bp_ele	tandem_m2m1	+
I	4678839	4678884	cluster518_17bp_ele	convergent	+
I	4685109	4685163	cluster519_26bp_ele	tandem_m2m1	-
I	4685449	4685502	cluster520_25bp_ele	convergent	+
I	4692991	4693047	cluster521_28bp_ele	tandem_m2m1	+
I	4698204	4698259	cluster522_27bp_ele	tandem_m2m1	+
I	4698719	4698775	cluster523_28bp_ele	tandem_m2m1	-
I	4698928	4698974	cluster524_18bp_ele	tandem_m2m1	+
I	4734002	4734043	cluster525_13bp_ele	divergent	+
I	4739251	4739291	cluster526_12bp_ele	divergent	+
I	4739436	4739476	cluster527_12bp_ele	divergent	-
I	4750174	4750224	cluster528_22bp_ele	tandem_m2m1	-
I	4753389	4753442	cluster529_25bp_ele	tandem_m2m1	+
I	4758413	4758459	cluster530_18bp_ele	tandem_m2m1	-
I	4758639	4758692	cluster531_25bp_ele	tandem_m2m1	+
I	4758951	4758991	cluster532_12bp_ele	divergent	-
I	4761507	4761559	cluster533_24bp_ele	tandem_m2m1	-
I	4762559	4762611	cluster534_24bp_ele	tandem_m2m1	-
I	4772555	4772599	cluster535_16bp_ele	convergent	-
I	4772775	4772828	cluster536_25bp_ele	tandem_m2m1	+
I	4773602	4773655	cluster537_25bp_ele	tandem_m2m1	+
I	4778566	4778619	cluster538_25bp_ele	tandem_m2m1	+
I	4791728	4791766	cluster539_10bp_ele	divergent	+
I	4791945	4791985	cluster540_12bp_ele	divergent	-
I	4795552	4795606	cluster541_26bp_ele	tandem_m1m2	-
I	4823469	4823510	cluster542_13bp_ele	divergent	+
I	4824058	4824098	cluster543_12bp_ele	divergent	+
I	4824235	4824275	cluster544_12bp_ele	divergent	-
I	4826893	4826933	cluster545_12bp_ele	divergent	+
I	4836913	4836966	cluster546_25bp_ele	tandem_m2m1	-
I	4844614	4844655	cluster547_13bp_ele	divergent	-
I	4845745	4845800	cluster548_27bp_ele	tandem_m2m1	+
I	4848784	4848830	cluster549_18bp_ele	tandem_m2m1	+
I	4851237	4851293	cluster550_28bp_ele	tandem_m2m1	-
I	4898403	4898444	cluster551_13bp_ele	tandem_m2m1	-
I	4904976	4905031	cluster552_27bp_ele	convergent	+
I	4917961	4918004	cluster553_15bp_ele	divergent	+
I	4919943	4919985	cluster554_14bp_ele	tandem_m2m1	-
I	4938555	4938606	cluster555_23bp_ele	tandem_m2m1	+
I	4944416	4944459	cluster556_15bp_ele	convergent	+
I	4948322	4948376	cluster557_26bp_ele	tandem_m2m1	-
I	4958791	4958831	cluster558_12bp_ele	divergent	+
I	4995718	4995773	cluster559_27bp_ele	tandem_m2m1	-
I	5005170	5005219	cluster560_21bp_ele	tandem_m2m1	-
I	5005216	5005270	cluster561_26bp_ele	tandem_m2m1	+
I	5039211	5039263	cluster562_24bp_ele	tandem_m2m1	-
I	5039334	5039386	cluster563_24bp_ele	tandem_m2m1	+
I	5052173	5052225	cluster564_24bp_ele	tandem_m2m1	-
I	5079375	5079414	cluster565_11bp_ele	divergent	-
I	5099613	5099658	cluster566_17bp_ele	tandem_m1m2	+
I	5103475	5103520	cluster567_17bp_ele	tandem_m2m1	+
I	5132866	5132919	cluster568_25bp_ele	tandem_m2m1	-
I	5134278	5134318	cluster569_12bp_ele	divergent	+
I	5144980	5145019	cluster570_11bp_ele	convergent	+
I	5144943	5144990	cluster571_19bp_ele	divergent	-
I	5157609	5157658	cluster572_21bp_ele	divergent	-
I	5162516	5162559	cluster573_15bp_ele	divergent	-
I	5183488	5183530	cluster574_14bp_ele	tandem_m2m1	-
I	5184986	5185027	cluster575_13bp_ele	tandem_m2m1	+
I	5185028	5185082	cluster576_26bp_ele	tandem_m2m1	-
I	5195828	5195883	cluster577_27bp_ele	tandem_m2m1	+
I	5234390	5234440	cluster578_22bp_ele	convergent	-
I	5240246	5240286	cluster579_12bp_ele	divergent	-
I	5249234	5249285	cluster580_23bp_ele	tandem_m2m1	+
I	5264123	5264170	cluster581_19bp_ele	tandem_m2m1	-
I	5272149	5272204	cluster582_27bp_ele	tandem_m2m1	-
I	5286914	5286968	cluster583_26bp_ele	tandem_m2m1	-
I	5287144	5287199	cluster584_27bp_ele	tandem_m2m1	+
I	5314071	5314111	cluster585_12bp_ele	divergent	+
I	5314286	5314330	cluster586_16bp_ele	divergent	-
I	5327367	5327419	cluster587_24bp_ele	divergent	-
I	5350444	5350498	cluster588_26bp_ele	tandem_m2m1	+
I	5354814	5354867	cluster589_25bp_ele	tandem_m2m1	+
I	5356527	5356568	cluster590_13bp_ele	tandem_m2m1	+
I	5357223	5357266	cluster591_15bp_ele	divergent	-
I	5359468	5359507	cluster592_11bp_ele	divergent	+
I	5359628	5359682	cluster593_26bp_ele	tandem_m2m1	+
I	5361923	5361963	cluster594_12bp_ele	divergent	-
I	5365643	5365689	cluster595_18bp_ele	tandem_m2m1	+
I	5367954	5367997	cluster596_15bp_ele	divergent	+
I	5401924	5401965	cluster597_13bp_ele	divergent	+
I	5405030	5405072	cluster598_14bp_ele	tandem_m2m1	-
I	5411778	5411820	cluster599_14bp_ele	divergent	-
I	5417521	5417575	cluster600_26bp_ele	tandem_m2m1	+
I	5432064	5432111	cluster601_19bp_ele	tandem_m2m1	+
I	5433457	5433515	cluster602_30bp_ele	divergent	-
I	5471853	5471908	cluster603_27bp_ele	tandem_m2m1	-
I	5472122	5472175	cluster604_25bp_ele	divergent	+
I	5472122	5472177	cluster605_27bp_ele	tandem_m2m1	+
I	5480394	5480448	cluster606_26bp_ele	tandem_m2m1	-
I	5485956	5485995	cluster607_11bp_ele	convergent	-
I	5487518	5487565	cluster608_19bp_ele	tandem_m2m1	-
I	5509383	5509429	cluster609_18bp_ele	tandem_m2m1	+
I	5511871	5511915	cluster610_16bp_ele	divergent	+
I	5516869	5516909	cluster611_12bp_ele	divergent	+
I	5547941	5547998	cluster612_29bp_ele	tandem_m2m1	+
I	5563772	5563815	cluster613_15bp_ele	divergent	+
I	5576867	5576922	cluster614_27bp_ele	tandem_m2m1	+
I	5580449	5580495	cluster615_18bp_ele	tandem_m2m1	+
I	5584321	5584373	cluster616_24bp_ele	tandem_m1m2	-
I	5593730	5593785	cluster617_27bp_ele	convergent	+
I	5600657	5600714	cluster618_29bp_ele	divergent	-
I	5609044	5609101	cluster619_29bp_ele	tandem_m2m1	+
I	5611007	5611061	cluster620_26bp_ele	tandem_m2m1	+
I	5630373	5630426	cluster621_25bp_ele	tandem_m2m1	+
I	5669350	5669408	cluster622_30bp_ele	tandem_m2m1	-
I	5669513	5669567	cluster623_26bp_ele	tandem_m2m1	+
I	5672279	5672332	cluster624_25bp_ele	tandem_m2m1	-
I	5672522	5672576	cluster625_26bp_ele	tandem_m2m1	+
I	5673730	5673773	cluster626_15bp_ele	tandem_m1m2	+
I	5679057	5679097	cluster627_12bp_ele	divergent	-
I	5745818	5745863	cluster628_17bp_ele	tandem_m1m2	+
I	5753620	5753660	cluster629_12bp_ele	divergent	-
I	5758623	5758678	cluster630_27bp_ele	tandem_m2m1	+
I	5763188	5763231	cluster631_15bp_ele	divergent	+
I	5786440	5786483	cluster632_15bp_ele	convergent	-
I	5797774	5797826	cluster633_24bp_ele	tandem_m2m1	-
I	5827843	5827882	cluster634_11bp_ele	divergent	-
I	5827872	5827912	cluster635_12bp_ele	convergent	+
I	5827895	5827935	cluster636_12bp_ele	divergent	-
I	5879126	5879170	cluster637_16bp_ele	tandem_m1m2	+
I	5891018	5891059	cluster638_13bp_ele	divergent	+
I	5892228	5892270	cluster639_14bp_ele	convergent	-
I	5900979	5901019	cluster640_12bp_ele	divergent	+
I	5909708	5909762	cluster641_26bp_ele	tandem_m2m1	-
I	5909896	5909953	cluster642_29bp_ele	tandem_m2m1	+
I	5974655	5974695	cluster643_12bp_ele	divergent	+
I	5978990	5979032	cluster644_14bp_ele	divergent	-
I	5982920	5982962	cluster645_14bp_ele	divergent	+
I	6003135	6003179	cluster646_16bp_ele	divergent	-
I	6007745	6007790	cluster647_17bp_ele	tandem_m1m2	-
I	6007780	6007825	cluster648_17bp_ele	tandem_m2m1	+
I	6009611	6009657	cluster649_18bp_ele	divergent	+
I	6009611	6009664	cluster650_25bp_ele	tandem_m2m1	+
I	6032067	6032121	cluster651_26bp_ele	tandem_m1m2	-
I	6043066	6043121	cluster652_27bp_ele	tandem_m1m2	+
I	6044841	6044887	cluster653_18bp_ele	tandem_m1m2	-
I	6054087	6054128	cluster654_13bp_ele	divergent	+
I	6058344	6058395	cluster655_23bp_ele	tandem_m2m1	+
I	6065918	6065960	cluster656_14bp_ele	tandem_m2m1	+
I	6089469	6089512	cluster657_15bp_ele	divergent	+
I	6094540	6094591	cluster658_23bp_ele	tandem_m2m1	-
I	6096876	6096927	cluster659_23bp_ele	tandem_m2m1	-
I	6098250	6098301	cluster660_23bp_ele	tandem_m2m1	-
I	6099959	6100007	cluster661_20bp_ele	convergent	+
I	6107084	6107137	cluster662_25bp_ele	tandem_m2m1	-
I	6160612	6160665	cluster663_25bp_ele	tandem_m2m1	-
I	6170414	6170468	cluster664_26bp_ele	tandem_m2m1	+
I	6177463	6177518	cluster665_27bp_ele	tandem_m2m1	+
I	6209903	6209944	cluster666_13bp_ele	tandem_m2m1	+
I	6210295	6210335	cluster667_12bp_ele	divergent	+
I	6214381	6214429	cluster668_20bp_ele	tandem_m2m1	-
I	6215564	6215608	cluster669_16bp_ele	divergent	-
I	6221009	6221049	cluster670_12bp_ele	divergent	-
I	6258078	6258119	cluster671_13bp_ele	divergent	+
I	6259969	6260022	cluster672_25bp_ele	tandem_m2m1	+
I	6289803	6289857	cluster673_26bp_ele	tandem_m2m1	-
I	6292565	6292607	cluster674_14bp_ele	divergent	+
I	6317373	6317412	cluster675_11bp_ele	divergent	-
I	6322085	6322125	cluster676_12bp_ele	divergent	-
I	6340610	6340659	cluster677_21bp_ele	divergent	-
I	6340605	6340659	cluster678_26bp_ele	tandem_m2m1	-
I	6340846	6340900	cluster679_26bp_ele	tandem_m2m1	+
I	6341033	6341082	cluster680_21bp_ele	divergent	+
I	6351726	6351779	cluster681_25bp_ele	tandem_m1m2	+
I	6354206	6354258	cluster682_24bp_ele	tandem_m2m1	-
I	6355318	6355371	cluster683_25bp_ele	tandem_m2m1	-
I	6358527	6358575	cluster684_20bp_ele	divergent	+
I	6369851	6369894	cluster685_15bp_ele	divergent	+
I	6369851	6369901	cluster686_22bp_ele	tandem_m2m1	+
I	6386886	6386927	cluster687_13bp_ele	divergent	-
I	6419953	6419992	cluster688_11bp_ele	divergent	+
I	6431499	6431553	cluster689_26bp_ele	tandem_m2m1	-
I	6491992	6492044	cluster690_24bp_ele	tandem_m2m1	-
I	6502791	6502844	cluster691_25bp_ele	tandem_m2m1	-
I	6513850	6513894	cluster692_16bp_ele	divergent	+
I	6519621	6519661	cluster693_12bp_ele	divergent	+
I	6529664	6529713	cluster694_21bp_ele	tandem_m2m1	-
I	6529866	6529904	cluster695_10bp_ele	tandem_m2m1	+
I	6533416	6533470	cluster696_26bp_ele	tandem_m2m1	+
I	6548229	6548284	cluster697_27bp_ele	divergent	+
I	6554610	6554656	cluster698_18bp_ele	tandem_m2m1	+
I	6566024	6566064	cluster699_12bp_ele	divergent	-
I	6573853	6573893	cluster700_12bp_ele	divergent	-
I	6611752	6611795	cluster701_15bp_ele	divergent	-
I	6612804	6612857	cluster702_25bp_ele	convergent	+
I	6618759	6618810	cluster703_23bp_ele	tandem_m1m2	-
I	6632507	6632560	cluster704_25bp_ele	convergent	-
I	6656308	6656358	cluster705_22bp_ele	divergent	-
I	6717269	6717322	cluster706_25bp_ele	tandem_m2m1	-
I	6758774	6758816	cluster707_14bp_ele	divergent	-
I	6763070	6763119	cluster708_21bp_ele	tandem_m2m1	+
I	6771455	6771501	cluster709_18bp_ele	tandem_m2m1	+
I	6778121	6778175	cluster710_26bp_ele	tandem_m2m1	-
I	6778365	6778417	cluster711_24bp_ele	tandem_m2m1	+
I	6835928	6835968	cluster712_12bp_ele	divergent	-
I	6840856	6840896	cluster713_12bp_ele	divergent	+
I	6841082	6841122	cluster714_12bp_ele	divergent	-
I	6846591	6846646	cluster715_27bp_ele	convergent	+
I	6854657	6854700	cluster716_15bp_ele	divergent	+
I	6895871	6895918	cluster717_19bp_ele	convergent	-
I	6912610	6912660	cluster718_22bp_ele	convergent	+
I	6913915	6913958	cluster719_15bp_ele	divergent	-
I	6950430	6950470	cluster720_12bp_ele	divergent	-
I	6954266	6954309	cluster721_15bp_ele	divergent	-
I	6973955	6973995	cluster722_12bp_ele	divergent	+
I	7004570	7004621	cluster723_23bp_ele	divergent	+
I	7004641	7004681	cluster724_12bp_ele	divergent	-
I	7014414	7014471	cluster725_29bp_ele	tandem_m2m1	+
I	7021021	7021064	cluster726_15bp_ele	divergent	-
I	7029358	7029398	cluster727_12bp_ele	divergent	-
I	7029545	7029585	cluster728_12bp_ele	divergent	-
I	7055336	7055388	cluster729_24bp_ele	tandem_m2m1	-
I	7095185	7095227	cluster730_14bp_ele	divergent	-
I	7141117	7141172	cluster731_27bp_ele	tandem_m2m1	-
I	7141475	7141521	cluster732_18bp_ele	convergent	+
I	7159303	7159346	cluster733_15bp_ele	divergent	+
I	7159303	7159353	cluster734_22bp_ele	tandem_m2m1	+
I	7179062	7179110	cluster735_20bp_ele	convergent	+
I	7222410	7222463	cluster736_25bp_ele	divergent	-
I	7234811	7234854	cluster737_15bp_ele	divergent	+
I	7255325	7255368	cluster738_15bp_ele	divergent	-
I	7259725	7259766	cluster739_13bp_ele	divergent	+
I	7273149	7273188	cluster740_11bp_ele	tandem_m1m2	+
I	7312315	7312369	cluster741_26bp_ele	tandem_m2m1	-
I	7322219	7322277	cluster742_30bp_ele	tandem_m1m2	-
I	7344786	7344826	cluster743_12bp_ele	divergent	+
I	7347480	7347534	cluster744_26bp_ele	convergent	-
I	7459353	7459405	cluster745_24bp_ele	tandem_m2m1	+
I	7459353	7459410	cluster746_29bp_ele	tandem_m2m1	+
I	7464263	7464318	cluster747_27bp_ele	tandem_m2m1	+
I	7464931	7464983	cluster748_24bp_ele	tandem_m2m1	-
I	7493378	7493432	cluster749_26bp_ele	tandem_m2m1	-
I	7503984	7504040	cluster750_28bp_ele	tandem_m2m1	-
I	7504215	7504270	cluster751_27bp_ele	tandem_m2m1	+
I	7505010	7505059	cluster752_21bp_ele	tandem_m2m1	+
I	7529074	7529128	cluster753_26bp_ele	tandem_m1m2	+
I	7532716	7532759	cluster754_15bp_ele	tandem_m2m1	+
I	7542848	7542895	cluster755_19bp_ele	tandem_m1m2	+
I	7542900	7542948	cluster756_20bp_ele	tandem_m1m2	-
I	7547328	7547368	cluster757_12bp_ele	divergent	+
I	7554741	7554781	cluster758_12bp_ele	divergent	+
I	7567002	7567056	cluster759_26bp_ele	tandem_m2m1	+
I	7579655	7579708	cluster760_25bp_ele	tandem_m2m1	-
I	7588600	7588643	cluster761_15bp_ele	divergent	-
I	7595248	7595288	cluster762_12bp_ele	divergent	-
I	7599752	7599805	cluster763_25bp_ele	tandem_m2m1	-
I	7603192	7603231	cluster764_11bp_ele	divergent	+
I	7634167	7634207	cluster765_12bp_ele	divergent	+
I	7656590	7656633	cluster766_15bp_ele	divergent	-
I	7660375	7660432	cluster767_29bp_ele	tandem_m2m1	+
I	7673774	7673813	cluster768_11bp_ele	divergent	+
I	7673954	7673994	cluster769_12bp_ele	divergent	+
I	7685550	7685608	cluster770_30bp_ele	tandem_m2m1	-
I	7689668	7689710	cluster771_14bp_ele	divergent	-
I	7695349	7695392	cluster772_15bp_ele	divergent	+
I	7699370	7699411	cluster773_13bp_ele	tandem_m2m1	-
I	7703652	7703705	cluster774_25bp_ele	tandem_m2m1	+
I	7707443	7707497	cluster775_26bp_ele	tandem_m2m1	-
I	7769192	7769239	cluster776_19bp_ele	tandem_m2m1	+
I	7812976	7813030	cluster777_26bp_ele	tandem_m2m1	-
I	7813235	7813290	cluster778_27bp_ele	tandem_m2m1	+
I	7814933	7814973	cluster779_12bp_ele	divergent	-
I	7837447	7837487	cluster780_12bp_ele	divergent	+
I	7862363	7862403	cluster781_12bp_ele	divergent	+
I	7862599	7862639	cluster782_12bp_ele	divergent	-
I	7899483	7899523	cluster783_12bp_ele	divergent	-
I	7901357	7901413	cluster784_28bp_ele	tandem_m2m1	-
I	7903655	7903703	cluster785_20bp_ele	tandem_m2m1	-
I	7909709	7909764	cluster786_27bp_ele	tandem_m2m1	-
I	7909961	7910006	cluster787_17bp_ele	tandem_m2m1	+
I	7913181	7913232	cluster788_23bp_ele	tandem_m2m1	-
I	7914756	7914809	cluster789_25bp_ele	tandem_m2m1	+
I	7943337	7943391	cluster790_26bp_ele	tandem_m2m1	+
I	7945778	7945834	cluster791_28bp_ele	tandem_m2m1	-
I	7958335	7958373	cluster792_10bp_ele	tandem_m1m2	+
I	7984833	7984876	cluster793_15bp_ele	divergent	-
I	7990322	7990376	cluster794_26bp_ele	tandem_m2m1	-
I	8014693	8014736	cluster795_15bp_ele	tandem_m1m2	+
I	8021467	8021520	cluster796_25bp_ele	tandem_m2m1	+
I	8027982	8028025	cluster797_15bp_ele	divergent	+
I	8039345	8039385	cluster798_12bp_ele	divergent	+
I	8039700	8039755	cluster799_27bp_ele	tandem_m2m1	+
I	8043507	8043564	cluster800_29bp_ele	convergent	+
I	8044605	8044649	cluster801_16bp_ele	tandem_m2m1	+
I	8044632	8044676	cluster802_16bp_ele	divergent	-
I	8048841	8048882	cluster803_13bp_ele	divergent	+
I	8091625	8091679	cluster804_26bp_ele	tandem_m2m1	-
I	8096496	8096550	cluster805_26bp_ele	tandem_m2m1	+
I	8098551	8098591	cluster806_12bp_ele	divergent	+
I	8098772	8098812	cluster807_12bp_ele	divergent	-
I	8105229	8105283	cluster808_26bp_ele	tandem_m2m1	-
I	8105604	8105660	cluster809_28bp_ele	tandem_m2m1	+
I	8112869	8112921	cluster810_24bp_ele	tandem_m2m1	-
I	8112911	8112968	cluster811_29bp_ele	convergent	+
I	8218712	8218767	cluster812_27bp_ele	tandem_m2m1	-
I	8218925	8218979	cluster813_26bp_ele	tandem_m2m1	+
I	8219594	8219647	cluster814_25bp_ele	tandem_m2m1	+
I	8227901	8227944	cluster815_15bp_ele	divergent	+
I	8252929	8252983	cluster816_26bp_ele	tandem_m2m1	-
I	8253129	8253183	cluster817_26bp_ele	tandem_m2m1	+
I	8284636	8284684	cluster818_20bp_ele	divergent	+
I	8288279	8288333	cluster819_26bp_ele	tandem_m2m1	-
I	8288522	8288574	cluster820_24bp_ele	tandem_m2m1	+
I	8300231	8300284	cluster821_25bp_ele	tandem_m2m1	+
I	8303441	8303495	cluster822_26bp_ele	tandem_m2m1	+
I	8309299	8309341	cluster823_14bp_ele	divergent	-
I	8315599	8315639	cluster824_12bp_ele	divergent	+
I	8326455	8326509	cluster825_26bp_ele	tandem_m2m1	-
I	8330101	8330145	cluster826_16bp_ele	divergent	-
I	8338073	8338128	cluster827_27bp_ele	tandem_m2m1	-
I	8338852	8338896	cluster828_16bp_ele	tandem_m2m1	+
I	8357897	8357937	cluster829_12bp_ele	divergent	+
I	8357897	8357944	cluster830_19bp_ele	tandem_m2m1	+
I	8358086	8358126	cluster831_12bp_ele	divergent	-
I	8366140	8366180	cluster832_12bp_ele	divergent	+
I	8398695	8398743	cluster833_20bp_ele	convergent	-
I	8412622	8412665	cluster834_15bp_ele	divergent	-
I	8412858	8412913	cluster835_27bp_ele	tandem_m1m2	-
I	8415256	8415308	cluster836_24bp_ele	tandem_m2m1	-
I	8415379	8415431	cluster837_24bp_ele	tandem_m2m1	+
I	8426371	8426412	cluster838_13bp_ele	divergent	-
I	8427715	8427769	cluster839_26bp_ele	tandem_m2m1	-
I	8451858	8451913	cluster840_27bp_ele	tandem_m2m1	+
I	8487383	8487427	cluster841_16bp_ele	divergent	+
I	8495147	8495204	cluster842_29bp_ele	tandem_m2m1	-
I	8497474	8497515	cluster843_13bp_ele	divergent	-
I	8531602	8531645	cluster844_15bp_ele	divergent	-
I	8558868	8558922	cluster845_26bp_ele	tandem_m2m1	-
I	8563686	8563733	cluster846_19bp_ele	tandem_m2m1	-
I	8567590	8567630	cluster847_12bp_ele	divergent	-
I	8582330	8582373	cluster848_15bp_ele	divergent	-
I	8609771	8609815	cluster849_16bp_ele	divergent	-
I	8616677	8616716	cluster850_11bp_ele	divergent	-
I	8617126	8617166	cluster851_12bp_ele	divergent	+
I	8617256	8617296	cluster852_12bp_ele	divergent	-
I	8635129	8635181	cluster853_24bp_ele	tandem_m2m1	-
I	8636509	8636565	cluster854_28bp_ele	tandem_m1m2	-
I	8637459	8637503	cluster855_16bp_ele	divergent	+
I	8664205	8664249	cluster856_16bp_ele	divergent	-
I	8681737	8681777	cluster857_12bp_ele	divergent	-
I	8699182	8699222	cluster858_12bp_ele	divergent	+
I	8699483	8699523	cluster859_12bp_ele	divergent	-
I	8719238	8719277	cluster860_11bp_ele	tandem_m2m1	+
I	8721766	8721819	cluster861_25bp_ele	tandem_m2m1	-
I	8732818	8732859	cluster862_13bp_ele	divergent	+
I	8743566	8743617	cluster863_23bp_ele	tandem_m2m1	-
I	8750245	8750302	cluster864_29bp_ele	divergent	+
I	8758963	8759013	cluster865_22bp_ele	convergent	-
I	8760242	8760285	cluster866_15bp_ele	divergent	+
I	8800924	8800976	cluster867_24bp_ele	tandem_m2m1	+
I	8818413	8818453	cluster868_12bp_ele	divergent	+
I	8821491	8821531	cluster869_12bp_ele	divergent	+
I	8922881	8922939	cluster870_30bp_ele	divergent	+
I	8961497	8961546	cluster871_21bp_ele	convergent	+
I	8973831	8973884	cluster872_25bp_ele	tandem_m2m1	-
I	8974020	8974071	cluster873_23bp_ele	tandem_m2m1	+
I	8992830	8992887	cluster874_29bp_ele	divergent	+
I	9008006	9008059	cluster875_25bp_ele	tandem_m2m1	-
I	9069090	9069141	cluster876_23bp_ele	tandem_m2m1	+
I	9124042	9124083	cluster877_13bp_ele	divergent	+
I	9125130	9125185	cluster878_27bp_ele	tandem_m2m1	+
I	9127816	9127859	cluster879_15bp_ele	divergent	+
I	9134777	9134817	cluster880_12bp_ele	divergent	-
I	9137895	9137949	cluster881_26bp_ele	tandem_m2m1	-
I	9138060	9138113	cluster882_25bp_ele	tandem_m2m1	+
I	9155235	9155283	cluster883_20bp_ele	divergent	+
I	9155235	9155288	cluster884_25bp_ele	tandem_m2m1	+
I	9158594	9158642	cluster885_20bp_ele	tandem_m2m1	-
I	9165639	9165683	cluster886_16bp_ele	tandem_m2m1	-
I	9171814	9171866	cluster887_24bp_ele	tandem_m2m1	+
I	9172073	9172128	cluster888_27bp_ele	convergent	+
I	9181411	9181469	cluster889_30bp_ele	tandem_m1m2	-
I	9185880	9185923	cluster890_15bp_ele	convergent	+
I	9226650	9226693	cluster891_15bp_ele	divergent	-
I	9233737	9233791	cluster892_26bp_ele	tandem_m2m1	-
I	9252787	9252838	cluster893_23bp_ele	convergent	-
I	9269335	9269388	cluster894_25bp_ele	divergent	-
I	9269330	9269388	cluster895_30bp_ele	tandem_m2m1	-
I	9274968	9275007	cluster896_11bp_ele	divergent	+
I	9279793	9279832	cluster897_11bp_ele	divergent	+
I	9280228	9280275	cluster898_19bp_ele	divergent	-
I	9287203	9287243	cluster899_12bp_ele	divergent	+
I	9290724	9290776	cluster900_24bp_ele	tandem_m2m1	-
I	9307126	9307169	cluster901_15bp_ele	divergent	+
I	9310597	9310642	cluster902_17bp_ele	convergent	+
I	9314937	9314977	cluster903_12bp_ele	divergent	+
I	9315170	9315210	cluster904_12bp_ele	divergent	-
I	9315163	9315210	cluster905_19bp_ele	tandem_m2m1	-
I	9318713	9318760	cluster906_19bp_ele	tandem_m1m2	+
I	9331032	9331081	cluster907_21bp_ele	tandem_m2m1	-
I	9339925	9339983	cluster908_30bp_ele	tandem_m2m1	+
I	9342755	9342806	cluster909_23bp_ele	tandem_m2m1	-
I	9368470	9368524	cluster910_26bp_ele	tandem_m2m1	-
I	9368672	9368722	cluster911_22bp_ele	tandem_m2m1	+
I	9370100	9370154	cluster912_26bp_ele	tandem_m2m1	-
I	9370344	9370397	cluster913_25bp_ele	tandem_m2m1	+
I	9390639	9390683	cluster914_16bp_ele	divergent	-
I	9419358	9419398	cluster915_12bp_ele	divergent	+
I	9437481	9437533	cluster916_24bp_ele	convergent	-
I	9438823	9438879	cluster917_28bp_ele	tandem_m2m1	-
I	9439410	9439465	cluster918_27bp_ele	tandem_m2m1	+
I	9439461	9439517	cluster919_28bp_ele	convergent	+
I	9471548	9471604	cluster920_28bp_ele	convergent	-
I	9495038	9495078	cluster921_12bp_ele	divergent	+
I	9495699	9495749	cluster922_22bp_ele	convergent	-
I	9496628	9496668	cluster923_12bp_ele	divergent	-
I	9513212	9513254	cluster924_14bp_ele	tandem_m2m1	+
I	9518946	9518986	cluster925_12bp_ele	divergent	+
I	9519621	9519674	cluster926_25bp_ele	divergent	+
I	9521751	9521805	cluster927_26bp_ele	tandem_m2m1	-
I	9522261	9522301	cluster928_12bp_ele	divergent	-
I	9531167	9531217	cluster929_22bp_ele	tandem_m2m1	-
I	9544352	9544395	cluster930_15bp_ele	divergent	+
I	9544565	9544608	cluster931_15bp_ele	divergent	+
I	9556640	9556695	cluster932_27bp_ele	tandem_m2m1	+
I	9583550	9583593	cluster933_15bp_ele	divergent	+
I	9605225	9605266	cluster934_13bp_ele	divergent	+
I	9612645	9612695	cluster935_22bp_ele	tandem_m2m1	-
I	9612802	9612853	cluster936_23bp_ele	tandem_m2m1	+
I	9613464	9613515	cluster937_23bp_ele	tandem_m2m1	-
I	9619973	9620017	cluster938_16bp_ele	convergent	-
I	9622466	9622506	cluster939_12bp_ele	divergent	+
I	9632616	9632669	cluster940_25bp_ele	tandem_m2m1	-
I	9632827	9632879	cluster941_24bp_ele	tandem_m2m1	+
I	9636394	9636441	cluster942_19bp_ele	convergent	+
I	9639184	9639236	cluster943_24bp_ele	tandem_m2m1	-
I	9643999	9644044	cluster944_17bp_ele	convergent	-
I	9664344	9664396	cluster945_24bp_ele	tandem_m2m1	+
I	9671082	9671122	cluster946_12bp_ele	divergent	+
I	9671610	9671660	cluster947_22bp_ele	tandem_m2m1	+
I	9687161	9687215	cluster948_26bp_ele	tandem_m2m1	+
I	9691364	9691407	cluster949_15bp_ele	divergent	-
I	9692278	9692325	cluster950_19bp_ele	tandem_m2m1	-
I	9709821	9709875	cluster951_26bp_ele	tandem_m2m1	-
I	9730380	9730423	cluster952_15bp_ele	divergent	+
I	9730623	9730666	cluster953_15bp_ele	divergent	+
I	9737991	9738044	cluster954_25bp_ele	tandem_m2m1	-
I	9738241	9738294	cluster955_25bp_ele	tandem_m2m1	+
I	9744281	9744335	cluster956_26bp_ele	tandem_m2m1	-
I	9744855	9744910	cluster957_27bp_ele	tandem_m2m1	+
I	9750716	9750773	cluster958_29bp_ele	tandem_m2m1	-
I	9754665	9754705	cluster959_12bp_ele	divergent	-
I	9758055	9758106	cluster960_23bp_ele	tandem_m2m1	-
I	9758278	9758332	cluster961_26bp_ele	tandem_m2m1	+
I	9761235	9761275	cluster962_12bp_ele	divergent	+
I	9766775	9766821	cluster963_18bp_ele	convergent	-
I	9774699	9774751	cluster964_24bp_ele	tandem_m2m1	+
I	9784864	9784915	cluster965_23bp_ele	tandem_m2m1	+
I	9784864	9784920	cluster966_28bp_ele	tandem_m2m1	+
I	9786075	9786130	cluster967_27bp_ele	tandem_m2m1	+
I	9793007	9793063	cluster968_28bp_ele	divergent	-
I	9839274	9839312	cluster969_10bp_ele	tandem_m2m1	-
I	9843075	9843132	cluster970_29bp_ele	tandem_m2m1	-
I	9875429	9875472	cluster971_15bp_ele	convergent	+
I	9892702	9892744	cluster972_14bp_ele	tandem_m1m2	+
I	9901102	9901145	cluster973_15bp_ele	divergent	+
I	9902303	9902359	cluster974_28bp_ele	tandem_m2m1	+
I	9937535	9937573	cluster975_10bp_ele	tandem_m2m1	-
I	9948438	9948491	cluster976_25bp_ele	tandem_m2m1	-
I	9950817	9950868	cluster977_23bp_ele	tandem_m2m1	+
I	9964132	9964186	cluster978_26bp_ele	tandem_m2m1	-
I	9964352	9964391	cluster979_11bp_ele	tandem_m2m1	+
I	9968845	9968899	cluster980_26bp_ele	tandem_m2m1	-
I	9969075	9969119	cluster981_16bp_ele	tandem_m2m1	+
I	9972299	9972339	cluster982_12bp_ele	divergent	+
I	9983464	9983516	cluster983_24bp_ele	convergent	-
I	9983889	9983935	cluster984_18bp_ele	tandem_m2m1	+
I	9985695	9985739	cluster985_16bp_ele	tandem_m2m1	+
I	9994634	9994674	cluster986_12bp_ele	divergent	-
I	10022367	10022420	cluster987_25bp_ele	tandem_m2m1	-
I	10023354	10023408	cluster988_26bp_ele	tandem_m2m1	+
I	10047266	10047320	cluster989_26bp_ele	tandem_m2m1	-
I	10047440	10047494	cluster990_26bp_ele	tandem_m2m1	+
I	10048544	10048600	cluster991_28bp_ele	tandem_m2m1	-
I	10050439	10050493	cluster992_26bp_ele	tandem_m2m1	+
I	10051173	10051227	cluster993_26bp_ele	tandem_m2m1	-
I	10078911	10078949	cluster994_10bp_ele	divergent	+
I	10078911	10078954	cluster995_15bp_ele	divergent	+
I	10088368	10088422	cluster996_26bp_ele	divergent	+
I	10095689	10095732	cluster997_15bp_ele	divergent	+
I	10158745	10158785	cluster998_12bp_ele	divergent	-
I	10159371	10159425	cluster999_26bp_ele	divergent	+
I	10169021	10169074	cluster1000_25bp_ele	tandem_m2m1	-
I	10191049	10191092	cluster1001_15bp_ele	divergent	-
I	10194178	10194217	cluster1002_11bp_ele	tandem_m2m1	-
I	10194653	10194701	cluster1003_20bp_ele	divergent	-
I	10194648	10194701	cluster1004_25bp_ele	tandem_m2m1	-
I	10229908	10229954	cluster1005_18bp_ele	tandem_m2m1	-
I	10328522	10328575	cluster1006_25bp_ele	tandem_m2m1	-
I	10328757	10328811	cluster1007_26bp_ele	tandem_m2m1	+
I	10330578	10330618	cluster1008_12bp_ele	divergent	+
I	10335772	10335827	cluster1009_27bp_ele	tandem_m2m1	+
I	10345021	10345075	cluster1010_26bp_ele	tandem_m2m1	-
I	10345201	10345255	cluster1011_26bp_ele	tandem_m2m1	+
I	10353814	10353870	cluster1012_28bp_ele	convergent	-
I	10361484	10361537	cluster1013_25bp_ele	tandem_m2m1	-
I	10376493	10376542	cluster1014_21bp_ele	divergent	+
I	10376493	10376547	cluster1015_26bp_ele	tandem_m2m1	+
I	10377757	10377812	cluster1016_27bp_ele	tandem_m2m1	+
I	10380561	10380601	cluster1017_12bp_ele	tandem_m2m1	+
I	10383623	10383664	cluster1018_13bp_ele	divergent	+
I	10397993	10398033	cluster1019_12bp_ele	divergent	+
I	10431592	10431650	cluster1020_30bp_ele	tandem_m2m1	+
I	10440537	10440592	cluster1021_27bp_ele	tandem_m2m1	-
I	10442860	10442917	cluster1022_29bp_ele	tandem_m1m2	-
I	10444026	10444066	cluster1023_12bp_ele	divergent	-
I	10446262	10446305	cluster1024_15bp_ele	divergent	+
I	10465183	10465237	cluster1025_26bp_ele	tandem_m2m1	+
I	10467636	10467693	cluster1026_29bp_ele	convergent	-
I	10467873	10467913	cluster1027_12bp_ele	divergent	-
I	10497337	10497378	cluster1028_13bp_ele	divergent	+
I	10499540	10499580	cluster1029_12bp_ele	divergent	-
I	10521203	10521256	cluster1030_25bp_ele	tandem_m2m1	-
I	10521367	10521421	cluster1031_26bp_ele	tandem_m2m1	+
I	10522286	10522326	cluster1032_12bp_ele	divergent	-
I	10544390	10544440	cluster1033_22bp_ele	tandem_m1m2	-
I	10549186	10549239	cluster1034_25bp_ele	tandem_m2m1	+
I	10562640	10562679	cluster1035_11bp_ele	divergent	-
I	10566160	10566203	cluster1036_15bp_ele	divergent	+
I	10567635	10567678	cluster1037_15bp_ele	divergent	+
I	10567635	10567685	cluster1038_22bp_ele	tandem_m2m1	+
I	10575066	10575116	cluster1039_22bp_ele	tandem_m2m1	-
I	10587072	10587112	cluster1040_12bp_ele	divergent	+
I	10591366	10591418	cluster1041_24bp_ele	divergent	+
I	10592722	10592762	cluster1042_12bp_ele	divergent	+
I	10598024	10598064	cluster1043_12bp_ele	divergent	+
I	10600006	10600057	cluster1044_23bp_ele	tandem_m2m1	-
I	10607177	10607233	cluster1045_28bp_ele	tandem_m2m1	-
I	10607480	10607520	cluster1046_12bp_ele	divergent	+
I	10608884	10608933	cluster1047_21bp_ele	tandem_m2m1	-
I	10609086	10609140	cluster1048_26bp_ele	tandem_m2m1	+
I	10614810	10614851	cluster1049_13bp_ele	tandem_m1m2	-
I	10629226	10629274	cluster1050_20bp_ele	divergent	+
I	10629333	10629372	cluster1051_11bp_ele	divergent	-
I	10629362	10629417	cluster1052_27bp_ele	convergent	+
I	10629813	10629859	cluster1053_18bp_ele	tandem_m2m1	-
I	10629967	10630008	cluster1054_13bp_ele	tandem_m2m1	+
I	10637891	10637942	cluster1055_23bp_ele	tandem_m2m1	-
I	10642697	10642738	cluster1056_13bp_ele	divergent	-
I	10655370	10655414	cluster1057_16bp_ele	tandem_m2m1	-
I	10655558	10655612	cluster1058_26bp_ele	tandem_m2m1	+
I	10663412	10663465	cluster1059_25bp_ele	tandem_m2m1	-
I	10685702	10685746	cluster1060_16bp_ele	divergent	-
I	10688542	10688591	cluster1061_21bp_ele	tandem_m2m1	+
I	10698167	10698220	cluster1062_25bp_ele	tandem_m1m2	-
I	10728103	10728158	cluster1063_27bp_ele	tandem_m2m1	-
I	10728441	10728488	cluster1064_19bp_ele	tandem_m1m2	-
I	10728581	10728636	cluster1065_27bp_ele	divergent	+
I	10729194	10729248	cluster1066_26bp_ele	tandem_m2m1	-
I	10729405	10729459	cluster1067_26bp_ele	tandem_m2m1	+
I	10731924	10731977	cluster1068_25bp_ele	tandem_m2m1	-
I	10732070	10732124	cluster1069_26bp_ele	tandem_m2m1	+
I	10733776	10733819	cluster1070_15bp_ele	divergent	+
I	10742836	10742883	cluster1071_19bp_ele	tandem_m2m1	-
I	10743083	10743140	cluster1072_29bp_ele	tandem_m1m2	+
I	10745766	10745808	cluster1073_14bp_ele	tandem_m1m2	+
I	10764767	10764820	cluster1074_25bp_ele	tandem_m2m1	-
I	10764942	10764997	cluster1075_27bp_ele	tandem_m2m1	+
I	10774298	10774338	cluster1076_12bp_ele	divergent	-
I	10776883	10776935	cluster1077_24bp_ele	tandem_m2m1	-
I	10777129	10777183	cluster1078_26bp_ele	tandem_m2m1	+
I	10787847	10787887	cluster1079_12bp_ele	divergent	-
I	10797416	10797469	cluster1080_25bp_ele	tandem_m2m1	-
I	10798372	10798414	cluster1081_14bp_ele	divergent	+
I	10802658	10802701	cluster1082_15bp_ele	tandem_m2m1	+
I	10805857	10805906	cluster1083_21bp_ele	tandem_m2m1	-
I	10806023	10806066	cluster1084_15bp_ele	tandem_m2m1	+
I	10808406	10808449	cluster1085_15bp_ele	divergent	-
I	10809502	10809547	cluster1086_17bp_ele	divergent	+
I	10809556	10809604	cluster1087_20bp_ele	tandem_m2m1	-
I	10809666	10809714	cluster1088_20bp_ele	tandem_m2m1	+
I	10811245	10811287	cluster1089_14bp_ele	tandem_m1m2	-
I	10894368	10894412	cluster1090_16bp_ele	tandem_m2m1	-
I	10901692	10901741	cluster1091_21bp_ele	tandem_m2m1	-
I	10903583	10903630	cluster1092_19bp_ele	tandem_m2m1	-
I	10929822	10929867	cluster1093_17bp_ele	tandem_m1m2	-
I	10933561	10933601	cluster1094_12bp_ele	divergent	-
I	10941350	10941403	cluster1095_25bp_ele	tandem_m2m1	-
I	10945103	10945152	cluster1096_21bp_ele	convergent	-
I	11027302	11027349	cluster1097_19bp_ele	tandem_m2m1	+
I	11052586	11052628	cluster1098_14bp_ele	tandem_m2m1	-
I	11154553	11154597	cluster1099_16bp_ele	divergent	+
I	11222356	11222399	cluster1100_15bp_ele	divergent	-
I	11225913	11225968	cluster1101_27bp_ele	tandem_m2m1	+
I	11226588	11226641	cluster1102_25bp_ele	tandem_m2m1	-
I	11226800	11226854	cluster1103_26bp_ele	tandem_m2m1	+
I	11237129	11237185	cluster1104_28bp_ele	convergent	-
I	11267136	11267191	cluster1105_27bp_ele	divergent	+
I	11269151	11269206	cluster1106_27bp_ele	divergent	-
I	11269470	11269525	cluster1107_27bp_ele	divergent	-
I	11336959	11337006	cluster1108_19bp_ele	tandem_m1m2	-
I	11493335	11493380	cluster1109_17bp_ele	convergent	+
I	11511218	11511271	cluster1110_25bp_ele	convergent	-
I	11530137	11530186	cluster1111_21bp_ele	convergent	+
I	11538075	11538116	cluster1112_13bp_ele	convergent	+
I	11580302	11580345	cluster1113_15bp_ele	divergent	+
I	11609548	11609599	cluster1114_23bp_ele	tandem_m1m2	+
I	11609548	11609606	cluster1115_30bp_ele	convergent	+
I	11611473	11611516	cluster1116_15bp_ele	divergent	-
I	11620575	11620623	cluster1117_20bp_ele	tandem_m1m2	-
I	11622755	11622803	cluster1118_20bp_ele	tandem_m1m2	+
I	11631703	11631759	cluster1119_28bp_ele	tandem_m1m2	+
I	11699430	11699475	cluster1120_17bp_ele	tandem_m1m2	-
I	11725496	11725543	cluster1121_19bp_ele	convergent	+
I	11730870	11730910	cluster1122_12bp_ele	divergent	+
I	11730931	11730983	cluster1123_24bp_ele	divergent	-
I	11758895	11758942	cluster1124_19bp_ele	tandem_m2m1	-
I	11762169	11762227	cluster1125_30bp_ele	tandem_m1m2	-
I	11783107	11783146	cluster1126_11bp_ele	tandem_m1m2	+
I	11804046	11804102	cluster1127_28bp_ele	convergent	-
I	11804222	11804266	cluster1128_16bp_ele	divergent	-
I	11804256	11804304	cluster1129_20bp_ele	convergent	+
I	11804405	11804453	cluster1130_20bp_ele	convergent	+
I	11804522	11804574	cluster1131_24bp_ele	convergent	+
I	11804674	11804722	cluster1132_20bp_ele	convergent	+
I	11901360	11901416	cluster1133_28bp_ele	convergent	-
I	11914192	11914232	cluster1134_12bp_ele	divergent	+
I	11914464	11914504	cluster1135_12bp_ele	divergent	+
I	11917205	11917262	cluster1136_29bp_ele	tandem_m2m1	-
I	11917375	11917430	cluster1137_27bp_ele	tandem_m2m1	+
I	11925348	11925392	cluster1138_16bp_ele	convergent	+
I	12001771	12001823	cluster1139_24bp_ele	tandem_m1m2	-
I	12046767	12046817	cluster1140_22bp_ele	tandem_m2m1	-
I	12056067	12056124	cluster1141_29bp_ele	tandem_m2m1	+
I	12163320	12163363	cluster1142_15bp_ele	divergent	+
I	12184112	12184166	cluster1143_26bp_ele	tandem_m2m1	+
I	12185412	12185465	cluster1144_25bp_ele	tandem_m2m1	+
I	12186521	12186574	cluster1145_25bp_ele	tandem_m2m1	-
I	12189153	12189208	cluster1146_27bp_ele	tandem_m2m1	-
I	12189403	12189457	cluster1147_26bp_ele	tandem_m2m1	+
I	12215681	12215724	cluster1148_15bp_ele	tandem_m1m2	+
I	12215730	12215785	cluster1149_27bp_ele	tandem_m2m1	+
I	12251806	12251851	cluster1150_17bp_ele	convergent	-
I	12320284	12320326	cluster1151_14bp_ele	convergent	+
I	12365688	12365735	cluster1152_19bp_ele	tandem_m1m2	+
I	12385245	12385284	cluster1153_11bp_ele	tandem_m1m2	-
I	12425483	12425534	cluster1154_23bp_ele	convergent	-
I	12496263	12496317	cluster1155_26bp_ele	tandem_m2m1	-
I	12496751	12496806	cluster1156_27bp_ele	tandem_m2m1	+
I	12503829	12503879	cluster1157_22bp_ele	divergent	-
I	12507892	12507935	cluster1158_15bp_ele	divergent	+
I	12514853	12514903	cluster1159_22bp_ele	divergent	+
I	12514805	12514863	cluster1160_30bp_ele	convergent	-
I	12517269	12517320	cluster1161_23bp_ele	divergent	+
I	12517221	12517279	cluster1162_30bp_ele	convergent	-
I	12518181	12518232	cluster1163_23bp_ele	divergent	+
I	12518133	12518191	cluster1164_30bp_ele	convergent	-
I	12519047	12519097	cluster1165_22bp_ele	divergent	+
I	12519000	12519057	cluster1166_29bp_ele	convergent	-
I	12519357	12519396	cluster1167_11bp_ele	convergent	+
I	12522480	12522531	cluster1168_23bp_ele	divergent	+
I	12522865	12522906	cluster1169_13bp_ele	divergent	-
I	12522896	12522944	cluster1170_20bp_ele	convergent	+
I	12537740	12537783	cluster1171_15bp_ele	divergent	-
I	12539688	12539731	cluster1172_15bp_ele	divergent	-
I	12546113	12546158	cluster1173_17bp_ele	convergent	-
I	12571551	12571601	cluster1174_22bp_ele	tandem_m1m2	-
I	12580163	12580209	cluster1175_18bp_ele	tandem_m2m1	-
I	12604215	12604264	cluster1176_21bp_ele	convergent	-
I	12609144	12609193	cluster1177_21bp_ele	convergent	+
I	12609742	12609786	cluster1178_16bp_ele	tandem_m2m1	-
I	12642554	12642611	cluster1179_29bp_ele	convergent	-
I	12646506	12646549	cluster1180_15bp_ele	convergent	-
I	12671952	12671990	cluster1181_10bp_ele	tandem_m1m2	-
I	12735281	12735335	cluster1182_26bp_ele	tandem_m2m1	-
I	12735514	12735562	cluster1183_20bp_ele	convergent	+
I	12735684	12735742	cluster1184_30bp_ele	tandem_m2m1	+
I	12745210	12745252	cluster1185_14bp_ele	divergent	+
I	12749800	12749853	cluster1186_25bp_ele	tandem_m2m1	+
I	12782280	12782327	cluster1187_19bp_ele	tandem_m2m1	+
I	12806915	12806958	cluster1188_15bp_ele	divergent	+
I	12813191	12813245	cluster1189_26bp_ele	tandem_m2m1	-
I	12813369	12813425	cluster1190_28bp_ele	tandem_m2m1	+
I	12816866	12816907	cluster1191_13bp_ele	divergent	-
I	12826016	12826070	cluster1192_26bp_ele	tandem_m2m1	-
I	12826261	12826314	cluster1193_25bp_ele	tandem_m2m1	+
I	12827260	12827311	cluster1194_23bp_ele	tandem_m1m2	+
I	12828043	12828099	cluster1195_28bp_ele	tandem_m2m1	+
I	12859002	12859045	cluster1196_15bp_ele	divergent	+
I	12861312	12861356	cluster1197_16bp_ele	divergent	-
I	12870848	12870899	cluster1198_23bp_ele	tandem_m1m2	-
I	12880897	12880949	cluster1199_24bp_ele	tandem_m2m1	-
I	12901989	12902029	cluster1200_12bp_ele	divergent	-
I	12903674	12903720	cluster1201_18bp_ele	divergent	-
I	12918231	12918274	cluster1202_15bp_ele	divergent	+
I	12925022	12925076	cluster1203_26bp_ele	tandem_m2m1	-
I	12925190	12925244	cluster1204_26bp_ele	tandem_m2m1	+
I	12926326	12926380	cluster1205_26bp_ele	tandem_m2m1	-
I	12926494	12926548	cluster1206_26bp_ele	tandem_m2m1	+
I	12965006	12965061	cluster1207_27bp_ele	tandem_m2m1	+
I	12977297	12977354	cluster1208_29bp_ele	tandem_m2m1	+
I	13047247	13047292	cluster1209_17bp_ele	convergent	+
I	13103838	13103879	cluster1210_13bp_ele	tandem_m2m1	+
I	13108312	13108368	cluster1211_28bp_ele	tandem_m2m1	-
I	13139192	13139234	cluster1212_14bp_ele	tandem_m1m2	+
I	13148550	13148591	cluster1213_13bp_ele	divergent	-
I	13154888	13154940	cluster1214_24bp_ele	divergent	+
I	13154961	13155001	cluster1215_12bp_ele	divergent	-
I	13155178	13155219	cluster1216_13bp_ele	divergent	-
I	13249382	13249430	cluster1217_20bp_ele	tandem_m2m1	-
I	13276494	13276536	cluster1218_14bp_ele	convergent	+
I	13286616	13286659	cluster1219_15bp_ele	divergent	+
I	13294824	13294869	cluster1220_17bp_ele	tandem_m1m2	+
I	13329984	13330041	cluster1221_29bp_ele	convergent	+
I	13330667	13330709	cluster1222_14bp_ele	tandem_m2m1	-
I	13331497	13331552	cluster1223_27bp_ele	tandem_m2m1	+
I	13332735	13332775	cluster1224_12bp_ele	tandem_m1m2	-
I	13336254	13336306	cluster1225_24bp_ele	tandem_m2m1	-
I	13337704	13337754	cluster1226_22bp_ele	tandem_m2m1	-
I	13339027	13339067	cluster1227_12bp_ele	divergent	+
I	13342976	13343029	cluster1228_25bp_ele	tandem_m2m1	+
I	13343409	13343463	cluster1229_26bp_ele	tandem_m2m1	-
I	13343535	13343588	cluster1230_25bp_ele	tandem_m2m1	+
I	13355181	13355233	cluster1231_24bp_ele	tandem_m2m1	-
I	13370658	13370704	cluster1232_18bp_ele	divergent	-
I	13395518	13395571	cluster1233_25bp_ele	convergent	+
I	13445600	13445657	cluster1234_29bp_ele	convergent	-
I	13483463	13483509	cluster1235_18bp_ele	divergent	+
I	13483716	13483756	cluster1236_12bp_ele	divergent	-
I	13542721	13542764	cluster1237_15bp_ele	divergent	-
I	13542945	13542988	cluster1238_15bp_ele	divergent	-
I	13546627	13546684	cluster1239_29bp_ele	tandem_m2m1	+
I	13564067	13564110	cluster1240_15bp_ele	divergent	+
I	13564031	13564077	cluster1241_18bp_ele	tandem_m1m2	-
I	13577651	13577706	cluster1242_27bp_ele	divergent	+
I	13584595	13584644	cluster1243_21bp_ele	convergent	+
I	13628654	13628697	cluster1244_15bp_ele	divergent	+
I	13644448	13644494	cluster1245_18bp_ele	convergent	-
I	13653950	13653990	cluster1246_12bp_ele	divergent	-
I	13658840	13658892	cluster1247_24bp_ele	convergent	+
I	13675815	13675871	cluster1248_28bp_ele	tandem_m1m2	+
I	13766732	13766776	cluster1249_16bp_ele	convergent	-
I	13780589	13780641	cluster1250_24bp_ele	tandem_m2m1	+
I	13834098	13834151	cluster1251_25bp_ele	convergent	-
I	13839364	13839407	cluster1252_15bp_ele	divergent	-
I	13859211	13859254	cluster1253_15bp_ele	convergent	+
I	13914618	13914665	cluster1254_19bp_ele	tandem_m1m2	-
I	13923383	13923433	cluster1255_22bp_ele	convergent	+
I	13932515	13932573	cluster1256_30bp_ele	divergent	-
I	13934383	13934438	cluster1257_27bp_ele	tandem_m2m1	+
I	13958982	13959034	cluster1258_24bp_ele	tandem_m1m2	-
I	13965597	13965640	cluster1259_15bp_ele	divergent	-
I	14089919	14089967	cluster1260_20bp_ele	tandem_m1m2	-
I	14090543	14090591	cluster1261_20bp_ele	tandem_m1m2	+
I	14090817	14090864	cluster1262_19bp_ele	tandem_m1m2	+
I	14168657	14168696	cluster1263_11bp_ele	tandem_m1m2	+
I	14168618	14168667	cluster1264_21bp_ele	divergent	-
I	14177532	14177571	cluster1265_11bp_ele	tandem_m1m2	-
I	14227068	14227120	cluster1266_24bp_ele	tandem_m1m2	-
I	14266404	14266447	cluster1267_15bp_ele	convergent	-
I	14336779	14336819	cluster1268_12bp_ele	divergent	-
I	14374540	14374598	cluster1269_30bp_ele	tandem_m1m2	+
I	14379087	14379127	cluster1270_12bp_ele	divergent	-
I	14434397	14434437	cluster1271_12bp_ele	divergent	+
I	14445909	14445954	cluster1272_17bp_ele	convergent	+
I	14459983	14460030	cluster1273_19bp_ele	tandem_m1m2	-
I	14459974	14460030	cluster1274_28bp_ele	convergent	-
I	14497091	14497144	cluster1275_25bp_ele	tandem_m2m1	-
I	14497984	14498031	cluster1276_19bp_ele	convergent	+
I	14536336	14536383	cluster1277_19bp_ele	tandem_m1m2	-
I	14575151	14575209	cluster1278_30bp_ele	tandem_m1m2	+
I	14662045	14662088	cluster1279_15bp_ele	convergent	-
I	14662088	14662131	cluster1280_15bp_ele	convergent	-
I	14712188	14712238	cluster1281_22bp_ele	tandem_m2m1	+
I	14745704	14745744	cluster1282_12bp_ele	divergent	-
I	14762877	14762931	cluster1283_26bp_ele	tandem_m2m1	-
I	14763052	14763106	cluster1284_26bp_ele	tandem_m2m1	+
I	14789591	14789631	cluster1285_12bp_ele	divergent	-
I	14805172	14805230	cluster1286_30bp_ele	tandem_m1m2	+
I	14847444	14847485	cluster1287_13bp_ele	tandem_m2m1	+
I	14847397	14847454	cluster1288_29bp_ele	convergent	-
I	14898150	14898190	cluster1289_12bp_ele	divergent	+
I	14969818	14969858	cluster1290_12bp_ele	divergent	+
I	14969879	14969931	cluster1291_24bp_ele	divergent	-
I	14981233	14981272	cluster1292_11bp_ele	tandem_m2m1	+
II	32941	32984	cluster1293_15bp_ele	tandem_m2m1	-
II	83315	83354	cluster1294_11bp_ele	convergent	-
II	88666	88721	cluster1295_27bp_ele	tandem_m1m2	+
II	141297	141349	cluster1296_24bp_ele	divergent	+
II	141369	141409	cluster1297_12bp_ele	divergent	-
II	145600	145640	cluster1298_12bp_ele	divergent	+
II	145660	145712	cluster1299_24bp_ele	divergent	-
II	156656	156695	cluster1300_11bp_ele	tandem_m2m1	-
II	170898	170954	cluster1301_28bp_ele	tandem_m2m1	-
II	220717	220760	cluster1302_15bp_ele	divergent	-
II	220919	220962	cluster1303_15bp_ele	divergent	-
II	267974	268026	cluster1304_24bp_ele	divergent	+
II	275960	276000	cluster1305_12bp_ele	divergent	-
II	297264	297305	cluster1306_13bp_ele	divergent	-
II	303963	304004	cluster1307_13bp_ele	tandem_m2m1	-
II	388385	388439	cluster1308_26bp_ele	tandem_m2m1	-
II	388633	388688	cluster1309_27bp_ele	tandem_m2m1	+
II	394191	394229	cluster1310_10bp_ele	divergent	-
II	460130	460169	cluster1311_11bp_ele	convergent	+
II	619465	619516	cluster1312_23bp_ele	tandem_m2m1	+
II	759749	759789	cluster1313_12bp_ele	divergent	-
II	796949	796992	cluster1314_15bp_ele	divergent	+
II	848744	848795	cluster1315_23bp_ele	tandem_m2m1	+
II	888346	888400	cluster1316_26bp_ele	tandem_m2m1	-
II	936217	936255	cluster1317_10bp_ele	divergent	+
II	936217	936266	cluster1318_21bp_ele	divergent	+
II	1043342	1043391	cluster1319_21bp_ele	tandem_m2m1	+
II	1123587	1123637	cluster1320_22bp_ele	tandem_m1m2	-
II	1237331	1237380	cluster1321_21bp_ele	tandem_m1m2	-
II	1259313	1259356	cluster1322_15bp_ele	divergent	+
II	1306717	1306757	cluster1323_12bp_ele	divergent	+
II	1310046	1310090	cluster1324_16bp_ele	divergent	+
II	1311623	1311667	cluster1325_16bp_ele	convergent	-
II	1491236	1491285	cluster1326_21bp_ele	tandem_m1m2	+
II	1501125	1501168	cluster1327_15bp_ele	divergent	-
II	1606588	1606641	cluster1328_25bp_ele	tandem_m1m2	+
II	1652932	1652971	cluster1329_11bp_ele	tandem_m2m1	+
II	1680117	1680169	cluster1330_24bp_ele	tandem_m2m1	-
II	1689333	1689382	cluster1331_21bp_ele	divergent	+
II	1864684	1864729	cluster1332_17bp_ele	divergent	+
II	1877730	1877775	cluster1333_17bp_ele	divergent	-
II	2065940	2065981	cluster1334_13bp_ele	divergent	-
II	2065971	2066017	cluster1335_18bp_ele	convergent	+
II	2161509	2161557	cluster1336_20bp_ele	tandem_m1m2	+
II	2167503	2167559	cluster1337_28bp_ele	divergent	-
II	2222276	2222317	cluster1338_13bp_ele	tandem_m2m1	-
II	2301432	2301490	cluster1339_30bp_ele	convergent	-
II	2302697	2302755	cluster1340_30bp_ele	divergent	-
II	2465702	2465760	cluster1341_30bp_ele	tandem_m2m1	-
II	2621745	2621796	cluster1342_23bp_ele	tandem_m1m2	-
II	2651436	2651492	cluster1343_28bp_ele	convergent	+
II	2707827	2707866	cluster1344_11bp_ele	tandem_m1m2	+
II	2782168	2782221	cluster1345_25bp_ele	convergent	-
II	2786791	2786831	cluster1346_12bp_ele	convergent	-
II	2786821	2786868	cluster1347_19bp_ele	tandem_m2m1	+
II	2847274	2847321	cluster1348_19bp_ele	tandem_m2m1	+
II	2893810	2893860	cluster1349_22bp_ele	tandem_m1m2	+
II	2919410	2919454	cluster1350_16bp_ele	divergent	+
II	2919631	2919674	cluster1351_15bp_ele	divergent	+
II	2921309	2921364	cluster1352_27bp_ele	tandem_m2m1	-
II	2921500	2921554	cluster1353_26bp_ele	tandem_m2m1	+
II	3029522	3029566	cluster1354_16bp_ele	tandem_m1m2	+
II	3029704	3029748	cluster1355_16bp_ele	tandem_m1m2	+
II	3036702	3036747	cluster1356_17bp_ele	tandem_m1m2	-
II	3117111	3117155	cluster1357_16bp_ele	tandem_m2m1	-
II	3262270	3262316	cluster1358_18bp_ele	convergent	-
II	3274352	3274399	cluster1359_19bp_ele	convergent	-
II	3325902	3325958	cluster1360_28bp_ele	tandem_m1m2	-
II	3351399	3351441	cluster1361_14bp_ele	divergent	-
II	3358234	3358276	cluster1362_14bp_ele	divergent	+
II	3423150	3423193	cluster1363_15bp_ele	divergent	-
II	3454838	3454888	cluster1364_22bp_ele	divergent	-
II	3454833	3454888	cluster1365_27bp_ele	tandem_m2m1	-
II	3455069	3455123	cluster1366_26bp_ele	tandem_m2m1	+
II	3463135	3463193	cluster1367_30bp_ele	tandem_m1m2	-
II	3491929	3491974	cluster1368_17bp_ele	divergent	-
II	3517856	3517909	cluster1369_25bp_ele	tandem_m2m1	+
II	3535142	3535199	cluster1370_29bp_ele	divergent	+
II	3539022	3539076	cluster1371_26bp_ele	tandem_m2m1	+
II	3546642	3546685	cluster1372_15bp_ele	divergent	-
II	3546852	3546895	cluster1373_15bp_ele	divergent	-
II	3550501	3550547	cluster1374_18bp_ele	tandem_m1m2	-
II	3662975	3663026	cluster1375_23bp_ele	tandem_m2m1	-
II	3721683	3721734	cluster1376_23bp_ele	tandem_m2m1	-
II	3744654	3744711	cluster1377_29bp_ele	divergent	-
II	3773048	3773087	cluster1378_11bp_ele	tandem_m1m2	+
II	3804444	3804501	cluster1379_29bp_ele	tandem_m2m1	+
II	3868553	3868611	cluster1380_30bp_ele	convergent	+
II	3934285	3934325	cluster1381_12bp_ele	divergent	-
II	3948575	3948622	cluster1382_19bp_ele	divergent	+
II	3963078	3963134	cluster1383_28bp_ele	tandem_m2m1	+
II	4042606	4042660	cluster1384_26bp_ele	tandem_m2m1	-
II	4042782	4042836	cluster1385_26bp_ele	tandem_m2m1	+
II	4055754	4055797	cluster1386_15bp_ele	divergent	+
II	4086752	4086799	cluster1387_19bp_ele	convergent	-
II	4089687	4089729	cluster1388_14bp_ele	tandem_m1m2	+
II	4120092	4120135	cluster1389_15bp_ele	divergent	+
II	4127431	4127471	cluster1390_12bp_ele	divergent	-
II	4141231	4141274	cluster1391_15bp_ele	tandem_m2m1	+
II	4169960	4170004	cluster1392_16bp_ele	divergent	+
II	4180469	4180508	cluster1393_11bp_ele	tandem_m2m1	-
II	4200129	4200186	cluster1394_29bp_ele	tandem_m2m1	+
II	4222537	4222580	cluster1395_15bp_ele	divergent	-
II	4222746	4222789	cluster1396_15bp_ele	divergent	-
II	4226766	4226809	cluster1397_15bp_ele	divergent	-
II	4229292	4229335	cluster1398_15bp_ele	divergent	-
II	4231034	4231074	cluster1399_12bp_ele	divergent	-
II	4233622	4233674	cluster1400_24bp_ele	tandem_m2m1	-
II	4233811	4233865	cluster1401_26bp_ele	tandem_m2m1	+
II	4236110	4236154	cluster1402_16bp_ele	divergent	-
II	4236288	4236329	cluster1403_13bp_ele	divergent	-
II	4237864	4237908	cluster1404_16bp_ele	divergent	-
II	4283766	4283820	cluster1405_26bp_ele	convergent	-
II	4294790	4294840	cluster1406_22bp_ele	tandem_m2m1	-
II	4294992	4295048	cluster1407_28bp_ele	tandem_m2m1	+
II	4320373	4320414	cluster1408_13bp_ele	divergent	-
II	4320404	4320446	cluster1409_14bp_ele	tandem_m1m2	+
II	4320423	4320466	cluster1410_15bp_ele	divergent	-
II	4320648	4320690	cluster1411_14bp_ele	divergent	-
II	4327413	4327465	cluster1412_24bp_ele	tandem_m2m1	+
II	4338724	4338781	cluster1413_29bp_ele	tandem_m2m1	+
II	4376174	4376228	cluster1414_26bp_ele	tandem_m2m1	+
II	4377578	4377633	cluster1415_27bp_ele	tandem_m2m1	-
II	4377773	4377827	cluster1416_26bp_ele	tandem_m2m1	+
II	4421390	4421443	cluster1417_25bp_ele	tandem_m2m1	+
II	4447594	4447651	cluster1418_29bp_ele	convergent	+
II	4460438	4460481	cluster1419_15bp_ele	divergent	-
II	4468486	4468539	cluster1420_25bp_ele	tandem_m2m1	-
II	4469597	4469650	cluster1421_25bp_ele	tandem_m2m1	-
II	4469789	4469842	cluster1422_25bp_ele	tandem_m2m1	+
II	4474408	4474462	cluster1423_26bp_ele	tandem_m2m1	+
II	4475264	4475311	cluster1424_19bp_ele	tandem_m1m2	+
II	4475395	4475449	cluster1425_26bp_ele	tandem_m2m1	-
II	4505056	4505107	cluster1426_23bp_ele	convergent	-
II	4520615	4520656	cluster1427_13bp_ele	divergent	+
II	4523460	4523504	cluster1428_16bp_ele	divergent	+
II	4525846	4525886	cluster1429_12bp_ele	divergent	-
II	4563598	4563639	cluster1430_13bp_ele	divergent	+
II	4565222	4565278	cluster1431_28bp_ele	divergent	+
II	4565222	4565280	cluster1432_30bp_ele	tandem_m2m1	+
II	4566209	4566252	cluster1433_15bp_ele	divergent	+
II	4566431	4566474	cluster1434_15bp_ele	divergent	+
II	4579111	4579163	cluster1435_24bp_ele	divergent	+
II	4605790	4605844	cluster1436_26bp_ele	tandem_m2m1	-
II	4606034	4606088	cluster1437_26bp_ele	tandem_m2m1	+
II	4635627	4635676	cluster1438_21bp_ele	tandem_m1m2	+
II	4635586	4635637	cluster1439_23bp_ele	tandem_m2m1	-
II	4695791	4695845	cluster1440_26bp_ele	tandem_m2m1	-
II	4695985	4696039	cluster1441_26bp_ele	tandem_m2m1	+
II	4701464	4701518	cluster1442_26bp_ele	convergent	+
II	4715223	4715265	cluster1443_14bp_ele	convergent	+
II	4715177	4715233	cluster1444_28bp_ele	tandem_m2m1	-
II	4730442	4730485	cluster1445_15bp_ele	tandem_m1m2	-
II	4731789	4731829	cluster1446_12bp_ele	divergent	-
II	4742858	4742899	cluster1447_13bp_ele	divergent	+
II	4743069	4743109	cluster1448_12bp_ele	divergent	-
II	4743512	4743556	cluster1449_16bp_ele	tandem_m1m2	-
II	4744733	4744787	cluster1450_26bp_ele	tandem_m2m1	+
II	4745641	4745693	cluster1451_24bp_ele	tandem_m2m1	-
II	4746971	4747023	cluster1452_24bp_ele	tandem_m2m1	+
II	4755910	4755964	cluster1453_26bp_ele	tandem_m2m1	-
II	4762667	4762713	cluster1454_18bp_ele	tandem_m1m2	+
II	4790778	4790832	cluster1455_26bp_ele	tandem_m2m1	+
II	4794600	4794653	cluster1456_25bp_ele	tandem_m2m1	-
II	4796135	4796191	cluster1457_28bp_ele	tandem_m2m1	+
II	4831094	4831152	cluster1458_30bp_ele	tandem_m2m1	-
II	4831347	4831398	cluster1459_23bp_ele	divergent	-
II	4832571	4832610	cluster1460_11bp_ele	divergent	-
II	4849647	4849701	cluster1461_26bp_ele	tandem_m2m1	+
II	4859189	4859242	cluster1462_25bp_ele	tandem_m2m1	-
II	4859405	4859446	cluster1463_13bp_ele	tandem_m2m1	+
II	4859622	4859677	cluster1464_27bp_ele	tandem_m2m1	+
II	4883021	4883065	cluster1465_16bp_ele	convergent	-
II	4888685	4888729	cluster1466_16bp_ele	divergent	+
II	4891807	4891862	cluster1467_27bp_ele	tandem_m2m1	-
II	4899242	4899286	cluster1468_16bp_ele	tandem_m1m2	+
II	4899425	4899464	cluster1469_11bp_ele	convergent	-
II	4901338	4901392	cluster1470_26bp_ele	tandem_m2m1	-
II	4904368	4904412	cluster1471_16bp_ele	divergent	+
II	4905497	4905541	cluster1472_16bp_ele	divergent	+
II	4909075	4909128	cluster1473_25bp_ele	tandem_m2m1	-
II	4914373	4914416	cluster1474_15bp_ele	divergent	+
II	4915397	4915452	cluster1475_27bp_ele	tandem_m2m1	+
II	4939343	4939384	cluster1476_13bp_ele	divergent	+
II	4941521	4941566	cluster1477_17bp_ele	tandem_m1m2	-
II	4956262	4956310	cluster1478_20bp_ele	tandem_m1m2	-
II	4957231	4957285	cluster1479_26bp_ele	tandem_m2m1	-
II	4973836	4973874	cluster1480_10bp_ele	tandem_m1m2	+
II	4973836	4973879	cluster1481_15bp_ele	convergent	+
II	4988223	4988277	cluster1482_26bp_ele	tandem_m2m1	+
II	4996756	4996811	cluster1483_27bp_ele	tandem_m2m1	+
II	4999041	4999081	cluster1484_12bp_ele	divergent	+
II	5029243	5029297	cluster1485_26bp_ele	tandem_m2m1	+
II	5031050	5031104	cluster1486_26bp_ele	tandem_m2m1	-
II	5033315	5033369	cluster1487_26bp_ele	tandem_m2m1	-
II	5033548	5033602	cluster1488_26bp_ele	tandem_m2m1	+
II	5067607	5067662	cluster1489_27bp_ele	tandem_m2m1	+
II	5082429	5082482	cluster1490_25bp_ele	tandem_m2m1	-
II	5083522	5083564	cluster1491_14bp_ele	convergent	-
II	5083690	5083743	cluster1492_25bp_ele	tandem_m2m1	+
II	5084884	5084934	cluster1493_22bp_ele	tandem_m2m1	+
II	5088192	5088245	cluster1494_25bp_ele	tandem_m1m2	-
II	5092017	5092071	cluster1495_26bp_ele	tandem_m2m1	+
II	5178551	5178603	cluster1496_24bp_ele	tandem_m2m1	-
II	5178780	5178835	cluster1497_27bp_ele	tandem_m2m1	+
II	5188890	5188930	cluster1498_12bp_ele	divergent	+
II	5192130	5192188	cluster1499_30bp_ele	tandem_m2m1	+
II	5213213	5213267	cluster1500_26bp_ele	tandem_m1m2	-
II	5260347	5260393	cluster1501_18bp_ele	divergent	+
II	5297749	5297800	cluster1502_23bp_ele	tandem_m2m1	+
II	5299116	5299157	cluster1503_13bp_ele	divergent	+
II	5355108	5355165	cluster1504_29bp_ele	divergent	+
II	5370806	5370850	cluster1505_16bp_ele	tandem_m2m1	-
II	5371006	5371063	cluster1506_29bp_ele	tandem_m2m1	+
II	5377535	5377588	cluster1507_25bp_ele	tandem_m2m1	+
II	5414208	5414251	cluster1508_15bp_ele	divergent	-
II	5421278	5421317	cluster1509_11bp_ele	convergent	-
II	5424002	5424045	cluster1510_15bp_ele	divergent	-
II	5425313	5425366	cluster1511_25bp_ele	tandem_m2m1	-
II	5459143	5459198	cluster1512_27bp_ele	tandem_m2m1	-
II	5459384	5459438	cluster1513_26bp_ele	tandem_m2m1	+
II	5465901	5465948	cluster1514_19bp_ele	tandem_m1m2	-
II	5465894	5465948	cluster1515_26bp_ele	convergent	-
II	5470690	5470732	cluster1516_14bp_ele	tandem_m1m2	-
II	5470683	5470732	cluster1517_21bp_ele	convergent	-
II	5470722	5470780	cluster1518_30bp_ele	tandem_m2m1	+
II	5475598	5475637	cluster1519_11bp_ele	divergent	-
II	5476066	5476120	cluster1520_26bp_ele	tandem_m2m1	-
II	5476187	5476241	cluster1521_26bp_ele	tandem_m2m1	+
II	5501128	5501172	cluster1522_16bp_ele	divergent	-
II	5507760	5507800	cluster1523_12bp_ele	tandem_m2m1	+
II	5508337	5508384	cluster1524_19bp_ele	tandem_m2m1	+
II	5591194	5591246	cluster1525_24bp_ele	tandem_m2m1	+
II	5594385	5594443	cluster1526_30bp_ele	divergent	-
II	5599017	5599072	cluster1527_27bp_ele	tandem_m2m1	+
II	5600588	5600642	cluster1528_26bp_ele	tandem_m2m1	-
II	5615519	5615562	cluster1529_15bp_ele	tandem_m1m2	+
II	5615762	5615815	cluster1530_25bp_ele	tandem_m2m1	+
II	5616843	5616897	cluster1531_26bp_ele	tandem_m2m1	-
II	5616990	5617038	cluster1532_20bp_ele	tandem_m2m1	+
II	5625787	5625836	cluster1533_21bp_ele	tandem_m2m1	+
II	5633592	5633632	cluster1534_12bp_ele	tandem_m2m1	+
II	5635267	5635321	cluster1535_26bp_ele	tandem_m2m1	-
II	5635504	5635558	cluster1536_26bp_ele	tandem_m2m1	+
II	5644513	5644567	cluster1537_26bp_ele	tandem_m2m1	+
II	5654730	5654774	cluster1538_16bp_ele	tandem_m2m1	-
II	5658467	5658522	cluster1539_27bp_ele	tandem_m2m1	-
II	5668041	5668095	cluster1540_26bp_ele	tandem_m2m1	-
II	5668244	5668295	cluster1541_23bp_ele	tandem_m2m1	+
II	5669523	5669577	cluster1542_26bp_ele	tandem_m2m1	+
II	5676752	5676806	cluster1543_26bp_ele	tandem_m2m1	+
II	5678522	5678574	cluster1544_24bp_ele	tandem_m2m1	-
II	5687837	5687890	cluster1545_25bp_ele	tandem_m2m1	+
II	5694039	5694091	cluster1546_24bp_ele	tandem_m2m1	-
II	5694792	5694846	cluster1547_26bp_ele	tandem_m2m1	-
II	5695030	5695086	cluster1548_28bp_ele	tandem_m2m1	+
II	5699299	5699351	cluster1549_24bp_ele	tandem_m2m1	-
II	5711620	5711674	cluster1550_26bp_ele	tandem_m2m1	-
II	5711795	5711849	cluster1551_26bp_ele	tandem_m2m1	+
II	5735993	5736036	cluster1552_15bp_ele	convergent	+
II	5761669	5761715	cluster1553_18bp_ele	convergent	+
II	5786044	5786086	cluster1554_14bp_ele	convergent	-
II	5819613	5819662	cluster1555_21bp_ele	tandem_m2m1	+
II	5898355	5898405	cluster1556_22bp_ele	tandem_m1m2	-
II	5914504	5914557	cluster1557_25bp_ele	tandem_m2m1	-
II	5914676	5914728	cluster1558_24bp_ele	tandem_m2m1	+
II	5917306	5917359	cluster1559_25bp_ele	tandem_m2m1	+
II	5959503	5959558	cluster1560_27bp_ele	tandem_m1m2	-
II	6050075	6050131	cluster1561_28bp_ele	tandem_m2m1	+
II	6053716	6053769	cluster1562_25bp_ele	convergent	-
II	6060535	6060589	cluster1563_26bp_ele	tandem_m2m1	+
II	6126250	6126302	cluster1564_24bp_ele	tandem_m2m1	-
II	6126466	6126520	cluster1565_26bp_ele	tandem_m2m1	+
II	6162420	6162472	cluster1566_24bp_ele	divergent	+
II	6202058	6202110	cluster1567_24bp_ele	tandem_m2m1	-
II	6202260	6202313	cluster1568_25bp_ele	tandem_m2m1	+
II	6202359	6202400	cluster1569_13bp_ele	divergent	-
II	6236233	6236288	cluster1570_27bp_ele	convergent	+
II	6244769	6244819	cluster1571_22bp_ele	tandem_m2m1	-
II	6250980	6251020	cluster1572_12bp_ele	divergent	+
II	6253780	6253835	cluster1573_27bp_ele	tandem_m2m1	-
II	6254008	6254062	cluster1574_26bp_ele	tandem_m2m1	+
II	6331395	6331439	cluster1575_16bp_ele	divergent	-
II	6365408	6365446	cluster1576_10bp_ele	tandem_m2m1	-
II	6365403	6365446	cluster1577_15bp_ele	divergent	-
II	6386019	6386075	cluster1578_28bp_ele	tandem_m2m1	-
II	6386229	6386272	cluster1579_15bp_ele	tandem_m2m1	+
II	6453520	6453561	cluster1580_13bp_ele	tandem_m2m1	-
II	6487031	6487071	cluster1581_12bp_ele	divergent	+
II	6487224	6487264	cluster1582_12bp_ele	divergent	-
II	6489972	6490030	cluster1583_30bp_ele	tandem_m2m1	-
II	6491099	6491146	cluster1584_19bp_ele	tandem_m2m1	-
II	6491356	6491396	cluster1585_12bp_ele	divergent	+
II	6494467	6494521	cluster1586_26bp_ele	tandem_m2m1	-
II	6494657	6494711	cluster1587_26bp_ele	tandem_m2m1	+
II	6502381	6502432	cluster1588_23bp_ele	tandem_m2m1	-
II	6516273	6516315	cluster1589_14bp_ele	divergent	-
II	6520641	6520695	cluster1590_26bp_ele	tandem_m2m1	-
II	6520855	6520908	cluster1591_25bp_ele	tandem_m2m1	+
II	6535542	6535588	cluster1592_18bp_ele	convergent	-
II	6535759	6535799	cluster1593_12bp_ele	divergent	-
II	6553900	6553942	cluster1594_14bp_ele	tandem_m1m2	+
II	6554121	6554166	cluster1595_17bp_ele	tandem_m1m2	-
II	6557901	6557955	cluster1596_26bp_ele	divergent	-
II	6584903	6584958	cluster1597_27bp_ele	tandem_m2m1	-
II	6586794	6586849	cluster1598_27bp_ele	tandem_m2m1	-
II	6593325	6593379	cluster1599_26bp_ele	tandem_m2m1	-
II	6597423	6597466	cluster1600_15bp_ele	convergent	-
II	6597704	6597758	cluster1601_26bp_ele	tandem_m2m1	-
II	6604327	6604376	cluster1602_21bp_ele	divergent	-
II	6604322	6604376	cluster1603_26bp_ele	tandem_m2m1	-
II	6604533	6604587	cluster1604_26bp_ele	tandem_m2m1	+
II	6646132	6646176	cluster1605_16bp_ele	tandem_m1m2	+
II	6683073	6683117	cluster1606_16bp_ele	divergent	+
II	6707925	6707976	cluster1607_23bp_ele	tandem_m1m2	+
II	6714608	6714660	cluster1608_24bp_ele	tandem_m1m2	+
II	6721386	6721439	cluster1609_25bp_ele	tandem_m2m1	+
II	6727827	6727871	cluster1610_16bp_ele	divergent	-
II	6781761	6781812	cluster1611_23bp_ele	tandem_m2m1	-
II	6788593	6788634	cluster1612_13bp_ele	divergent	-
II	6841821	6841861	cluster1613_12bp_ele	divergent	+
II	6845790	6845841	cluster1614_23bp_ele	divergent	+
II	6852764	6852818	cluster1615_26bp_ele	tandem_m2m1	-
II	6852983	6853037	cluster1616_26bp_ele	tandem_m2m1	+
II	6860237	6860286	cluster1617_21bp_ele	tandem_m1m2	-
II	6869602	6869644	cluster1618_14bp_ele	convergent	+
II	6888245	6888303	cluster1619_30bp_ele	tandem_m2m1	+
II	6889781	6889819	cluster1620_10bp_ele	tandem_m1m2	-
II	6897940	6897992	cluster1621_24bp_ele	tandem_m2m1	-
II	6940400	6940454	cluster1622_26bp_ele	tandem_m2m1	-
II	6942445	6942483	cluster1623_10bp_ele	divergent	+
II	6942575	6942613	cluster1624_10bp_ele	divergent	-
II	6960458	6960511	cluster1625_25bp_ele	tandem_m2m1	+
II	6961740	6961793	cluster1626_25bp_ele	tandem_m2m1	-
II	6961926	6961965	cluster1627_11bp_ele	convergent	+
II	6967986	6968028	cluster1628_14bp_ele	tandem_m1m2	+
II	6970045	6970103	cluster1629_30bp_ele	tandem_m2m1	-
II	6970254	6970306	cluster1630_24bp_ele	tandem_m2m1	+
II	7025070	7025114	cluster1631_16bp_ele	divergent	-
II	7028662	7028713	cluster1632_23bp_ele	divergent	+
II	7028764	7028818	cluster1633_26bp_ele	tandem_m2m1	+
II	7040747	7040801	cluster1634_26bp_ele	convergent	-
II	7044767	7044813	cluster1635_18bp_ele	convergent	-
II	7057653	7057696	cluster1636_15bp_ele	tandem_m2m1	-
II	7087102	7087142	cluster1637_12bp_ele	tandem_m2m1	-
II	7098728	7098781	cluster1638_25bp_ele	tandem_m2m1	-
II	7114057	7114112	cluster1639_27bp_ele	tandem_m2m1	-
II	7121948	7121988	cluster1640_12bp_ele	divergent	+
II	7124476	7124531	cluster1641_27bp_ele	tandem_m2m1	-
II	7125624	7125675	cluster1642_23bp_ele	divergent	+
II	7132352	7132392	cluster1643_12bp_ele	divergent	+
II	7155925	7155965	cluster1644_12bp_ele	divergent	+
II	7191640	7191694	cluster1645_26bp_ele	tandem_m2m1	-
II	7191813	7191867	cluster1646_26bp_ele	tandem_m2m1	+
II	7199951	7200005	cluster1647_26bp_ele	tandem_m2m1	+
II	7208929	7208978	cluster1648_21bp_ele	tandem_m1m2	+
II	7251519	7251573	cluster1649_26bp_ele	tandem_m2m1	-
II	7254569	7254611	cluster1650_14bp_ele	divergent	+
II	7255845	7255897	cluster1651_24bp_ele	tandem_m1m2	+
II	7256354	7256408	cluster1652_26bp_ele	tandem_m2m1	-
II	7256591	7256645	cluster1653_26bp_ele	tandem_m2m1	+
II	7285165	7285215	cluster1654_22bp_ele	tandem_m1m2	+
II	7298462	7298505	cluster1655_15bp_ele	divergent	-
II	7351515	7351558	cluster1656_15bp_ele	tandem_m2m1	+
II	7364684	7364738	cluster1657_26bp_ele	tandem_m2m1	+
II	7370575	7370616	cluster1658_13bp_ele	divergent	+
II	7370807	7370861	cluster1659_26bp_ele	tandem_m2m1	+
II	7394468	7394524	cluster1660_28bp_ele	tandem_m2m1	-
II	7440582	7440623	cluster1661_13bp_ele	divergent	-
II	7504739	7504795	cluster1662_28bp_ele	divergent	-
II	7536182	7536220	cluster1663_10bp_ele	tandem_m2m1	+
II	7537528	7537580	cluster1664_24bp_ele	tandem_m2m1	+
II	7541201	7541255	cluster1665_26bp_ele	tandem_m2m1	+
II	7552069	7552127	cluster1666_30bp_ele	divergent	+
II	7571274	7571317	cluster1667_15bp_ele	tandem_m2m1	+
II	7596889	7596947	cluster1668_30bp_ele	tandem_m2m1	+
II	7610348	7610402	cluster1669_26bp_ele	tandem_m2m1	-
II	7612006	7612061	cluster1670_27bp_ele	tandem_m2m1	-
II	7618963	7619011	cluster1671_20bp_ele	divergent	-
II	7627294	7627350	cluster1672_28bp_ele	tandem_m1m2	-
II	7659280	7659333	cluster1673_25bp_ele	tandem_m2m1	-
II	7660581	7660636	cluster1674_27bp_ele	tandem_m2m1	-
II	7660770	7660822	cluster1675_24bp_ele	tandem_m2m1	+
II	7685636	7685676	cluster1676_12bp_ele	divergent	+
II	7690571	7690614	cluster1677_15bp_ele	divergent	+
II	7690888	7690935	cluster1678_19bp_ele	tandem_m2m1	-
II	7743488	7743544	cluster1679_28bp_ele	tandem_m1m2	+
II	7758918	7758970	cluster1680_24bp_ele	tandem_m2m1	-
II	7798594	7798642	cluster1681_20bp_ele	convergent	-
II	7815920	7815965	cluster1682_17bp_ele	divergent	+
II	7851924	7851977	cluster1683_25bp_ele	tandem_m2m1	-
II	7852113	7852167	cluster1684_26bp_ele	tandem_m2m1	+
II	7863955	7863995	cluster1685_12bp_ele	divergent	-
II	7872691	7872746	cluster1686_27bp_ele	tandem_m2m1	+
II	7893605	7893649	cluster1687_16bp_ele	divergent	-
II	8014379	8014419	cluster1688_12bp_ele	divergent	-
II	8014372	8014419	cluster1689_19bp_ele	tandem_m2m1	-
II	8024804	8024858	cluster1690_26bp_ele	tandem_m2m1	+
II	8075245	8075298	cluster1691_25bp_ele	tandem_m2m1	+
II	8079772	8079820	cluster1692_20bp_ele	divergent	+
II	8079887	8079927	cluster1693_12bp_ele	divergent	-
II	8083318	8083372	cluster1694_26bp_ele	tandem_m2m1	-
II	8087379	8087420	cluster1695_13bp_ele	divergent	-
II	8127770	8127810	cluster1696_12bp_ele	divergent	+
II	8127988	8128028	cluster1697_12bp_ele	divergent	-
II	8135679	8135732	cluster1698_25bp_ele	tandem_m2m1	+
II	8139559	8139599	cluster1699_12bp_ele	divergent	+
II	8139559	8139604	cluster1700_17bp_ele	divergent	+
II	8148011	8148065	cluster1701_26bp_ele	tandem_m2m1	-
II	8188084	8188138	cluster1702_26bp_ele	tandem_m2m1	-
II	8214936	8214977	cluster1703_13bp_ele	divergent	+
II	8229725	8229768	cluster1704_15bp_ele	divergent	-
II	8270202	8270244	cluster1705_14bp_ele	divergent	-
II	8279069	8279125	cluster1706_28bp_ele	tandem_m2m1	-
II	8279325	8279370	cluster1707_17bp_ele	divergent	-
II	8294022	8294066	cluster1708_16bp_ele	divergent	+
II	8300739	8300780	cluster1709_13bp_ele	divergent	-
II	8321958	8322004	cluster1710_18bp_ele	tandem_m2m1	+
II	8338390	8338433	cluster1711_15bp_ele	tandem_m1m2	+
II	8350458	8350504	cluster1712_18bp_ele	convergent	+
II	8351298	8351347	cluster1713_21bp_ele	tandem_m1m2	+
II	8422908	8422962	cluster1714_26bp_ele	tandem_m2m1	-
II	8423155	8423196	cluster1715_13bp_ele	divergent	-
II	8429306	8429359	cluster1716_25bp_ele	tandem_m2m1	-
II	8455330	8455372	cluster1717_14bp_ele	divergent	-
II	8456810	8456854	cluster1718_16bp_ele	convergent	+
II	8457746	8457796	cluster1719_22bp_ele	tandem_m1m2	-
II	8480171	8480225	cluster1720_26bp_ele	tandem_m2m1	+
II	8481634	8481687	cluster1721_25bp_ele	tandem_m2m1	+
II	8564469	8564523	cluster1722_26bp_ele	tandem_m2m1	+
II	8566606	8566646	cluster1723_12bp_ele	tandem_m2m1	-
II	8573272	8573314	cluster1724_14bp_ele	divergent	+
II	8573272	8573316	cluster1725_16bp_ele	tandem_m2m1	+
II	8583483	8583534	cluster1726_23bp_ele	convergent	+
II	8594002	8594055	cluster1727_25bp_ele	tandem_m2m1	-
II	8602489	8602532	cluster1728_15bp_ele	divergent	+
II	8639566	8639621	cluster1729_27bp_ele	tandem_m2m1	+
II	8658968	8659008	cluster1730_12bp_ele	divergent	-
II	8840285	8840326	cluster1731_13bp_ele	tandem_m1m2	-
II	8876757	8876811	cluster1732_26bp_ele	tandem_m2m1	-
II	8886216	8886257	cluster1733_13bp_ele	tandem_m2m1	-
II	8887615	8887666	cluster1734_23bp_ele	convergent	-
II	8890197	8890241	cluster1735_16bp_ele	tandem_m2m1	-
II	8916911	8916960	cluster1736_21bp_ele	tandem_m2m1	+
II	8933848	8933890	cluster1737_14bp_ele	divergent	+
II	8953483	8953541	cluster1738_30bp_ele	tandem_m2m1	-
II	8963309	8963362	cluster1739_25bp_ele	tandem_m2m1	-
II	8963522	8963576	cluster1740_26bp_ele	tandem_m2m1	+
II	8970483	8970524	cluster1741_13bp_ele	divergent	-
II	8978338	8978379	cluster1742_13bp_ele	divergent	+
II	8986289	8986334	cluster1743_17bp_ele	convergent	+
II	8992603	8992661	cluster1744_30bp_ele	tandem_m2m1	-
II	9039333	9039380	cluster1745_19bp_ele	tandem_m2m1	-
II	9067982	9068024	cluster1746_14bp_ele	divergent	+
II	9109064	9109107	cluster1747_15bp_ele	divergent	-
II	9143590	9143638	cluster1748_20bp_ele	tandem_m1m2	-
II	9144802	9144841	cluster1749_11bp_ele	convergent	-
II	9213201	9213245	cluster1750_16bp_ele	divergent	+
II	9270099	9270138	cluster1751_11bp_ele	tandem_m1m2	+
II	9272040	9272094	cluster1752_26bp_ele	tandem_m2m1	-
II	9272260	9272315	cluster1753_27bp_ele	tandem_m2m1	+
II	9285398	9285440	cluster1754_14bp_ele	divergent	+
II	9319236	9319279	cluster1755_15bp_ele	divergent	-
II	9323097	9323140	cluster1756_15bp_ele	divergent	+
II	9336686	9336740	cluster1757_26bp_ele	tandem_m2m1	+
II	9358901	9358955	cluster1758_26bp_ele	tandem_m2m1	-
II	9359114	9359168	cluster1759_26bp_ele	tandem_m2m1	+
II	9360553	9360596	cluster1760_15bp_ele	tandem_m2m1	+
II	9362752	9362808	cluster1761_28bp_ele	tandem_m2m1	+
II	9368396	9368447	cluster1762_23bp_ele	tandem_m2m1	+
II	9381625	9381673	cluster1763_20bp_ele	divergent	+
II	9390296	9390336	cluster1764_12bp_ele	divergent	+
II	9402004	9402043	cluster1765_11bp_ele	convergent	+
II	9475820	9475871	cluster1766_23bp_ele	convergent	+
II	9523693	9523736	cluster1767_15bp_ele	divergent	+
II	9526482	9526522	cluster1768_12bp_ele	divergent	-
II	9557117	9557170	cluster1769_25bp_ele	tandem_m2m1	+
II	9560327	9560379	cluster1770_24bp_ele	tandem_m2m1	-
II	9560518	9560573	cluster1771_27bp_ele	tandem_m2m1	+
II	9615378	9615432	cluster1772_26bp_ele	tandem_m2m1	-
II	9615601	9615653	cluster1773_24bp_ele	tandem_m2m1	+
II	9616790	9616828	cluster1774_10bp_ele	convergent	-
II	9624477	9624517	cluster1775_12bp_ele	divergent	-
II	9639488	9639542	cluster1776_26bp_ele	tandem_m2m1	+
II	9647629	9647671	cluster1777_14bp_ele	divergent	-
II	9671836	9671876	cluster1778_12bp_ele	divergent	-
II	9671831	9671876	cluster1779_17bp_ele	tandem_m2m1	-
II	9672066	9672111	cluster1780_17bp_ele	tandem_m2m1	+
II	9680540	9680578	cluster1781_10bp_ele	tandem_m2m1	+
II	9687258	9687298	cluster1782_12bp_ele	divergent	+
II	9703044	9703102	cluster1783_30bp_ele	tandem_m2m1	-
II	9738371	9738424	cluster1784_25bp_ele	tandem_m2m1	+
II	9741304	9741358	cluster1785_26bp_ele	tandem_m2m1	+
II	9746261	9746304	cluster1786_15bp_ele	divergent	-
II	9750757	9750811	cluster1787_26bp_ele	tandem_m2m1	-
II	9751003	9751057	cluster1788_26bp_ele	tandem_m2m1	+
II	9774120	9774166	cluster1789_18bp_ele	convergent	-
II	9833578	9833625	cluster1790_19bp_ele	tandem_m2m1	-
II	9885894	9885940	cluster1791_18bp_ele	tandem_m2m1	+
II	9908280	9908322	cluster1792_14bp_ele	divergent	+
II	9937440	9937493	cluster1793_25bp_ele	tandem_m2m1	+
II	9962556	9962608	cluster1794_24bp_ele	tandem_m2m1	-
II	9968966	9969004	cluster1795_10bp_ele	divergent	-
II	9970703	9970743	cluster1796_12bp_ele	divergent	-
II	9983971	9984011	cluster1797_12bp_ele	divergent	+
II	9993184	9993227	cluster1798_15bp_ele	tandem_m2m1	+
II	10068916	10068966	cluster1799_22bp_ele	tandem_m2m1	+
II	10097753	10097798	cluster1800_17bp_ele	convergent	-
II	10105030	10105070	cluster1801_12bp_ele	divergent	+
II	10105180	10105220	cluster1802_12bp_ele	divergent	-
II	10105781	10105839	cluster1803_30bp_ele	convergent	+
II	10121684	10121735	cluster1804_23bp_ele	tandem_m2m1	-
II	10179907	10179947	cluster1805_12bp_ele	convergent	+
II	10180551	10180596	cluster1806_17bp_ele	tandem_m2m1	-
II	10180687	10180740	cluster1807_25bp_ele	tandem_m2m1	+
II	10180723	10180776	cluster1808_25bp_ele	divergent	-
II	10204932	10204988	cluster1809_28bp_ele	divergent	-
II	10212143	10212182	cluster1810_11bp_ele	tandem_m1m2	-
II	10238378	10238431	cluster1811_25bp_ele	tandem_m2m1	-
II	10299141	10299196	cluster1812_27bp_ele	tandem_m2m1	+
II	10319268	10319314	cluster1813_18bp_ele	divergent	-
II	10333713	10333762	cluster1814_21bp_ele	tandem_m1m2	-
II	10344103	10344158	cluster1815_27bp_ele	tandem_m2m1	-
II	10351131	10351171	cluster1816_12bp_ele	divergent	-
II	10387130	10387184	cluster1817_26bp_ele	tandem_m2m1	-
II	10387379	10387432	cluster1818_25bp_ele	tandem_m2m1	+
II	10391028	10391082	cluster1819_26bp_ele	tandem_m2m1	+
II	10397982	10398038	cluster1820_28bp_ele	tandem_m2m1	+
II	10399880	10399934	cluster1821_26bp_ele	tandem_m2m1	+
II	10415765	10415819	cluster1822_26bp_ele	tandem_m2m1	+
II	10416081	10416132	cluster1823_23bp_ele	tandem_m2m1	+
II	10426204	10426245	cluster1824_13bp_ele	divergent	+
II	10441587	10441627	cluster1825_12bp_ele	divergent	-
II	10449393	10449444	cluster1826_23bp_ele	divergent	+
II	10449393	10449449	cluster1827_28bp_ele	tandem_m2m1	+
II	10450463	10450517	cluster1828_26bp_ele	tandem_m2m1	+
II	10452112	10452152	cluster1829_12bp_ele	divergent	+
II	10452379	10452419	cluster1830_12bp_ele	divergent	-
II	10504623	10504665	cluster1831_14bp_ele	tandem_m2m1	-
II	10533328	10533382	cluster1832_26bp_ele	tandem_m2m1	+
II	10534951	10534998	cluster1833_19bp_ele	tandem_m1m2	-
II	10553445	10553484	cluster1834_11bp_ele	tandem_m1m2	-
II	10573482	10573533	cluster1835_23bp_ele	tandem_m2m1	-
II	10578812	10578864	cluster1836_24bp_ele	convergent	+
II	10586007	10586059	cluster1837_24bp_ele	tandem_m2m1	+
II	10595103	10595144	cluster1838_13bp_ele	divergent	+
II	10608348	10608395	cluster1839_19bp_ele	divergent	+
II	10608348	10608402	cluster1840_26bp_ele	tandem_m2m1	+
II	10609274	10609326	cluster1841_24bp_ele	tandem_m2m1	+
II	10651680	10651733	cluster1842_25bp_ele	tandem_m2m1	-
II	10651854	10651908	cluster1843_26bp_ele	tandem_m2m1	+
II	10656902	10656946	cluster1844_16bp_ele	divergent	-
II	10663430	10663484	cluster1845_26bp_ele	tandem_m2m1	+
II	10701957	10702010	cluster1846_25bp_ele	tandem_m2m1	-
II	10702112	10702165	cluster1847_25bp_ele	tandem_m2m1	+
II	10706613	10706652	cluster1848_11bp_ele	divergent	-
II	10714654	10714709	cluster1849_27bp_ele	tandem_m2m1	+
II	10743380	10743420	cluster1850_12bp_ele	divergent	-
II	10755001	10755051	cluster1851_22bp_ele	tandem_m2m1	-
II	10770048	10770103	cluster1852_27bp_ele	tandem_m2m1	-
II	10770291	10770344	cluster1853_25bp_ele	tandem_m2m1	+
II	10773031	10773073	cluster1854_14bp_ele	divergent	-
II	10776439	10776491	cluster1855_24bp_ele	tandem_m2m1	-
II	10776627	10776682	cluster1856_27bp_ele	tandem_m2m1	+
II	10777038	10777076	cluster1857_10bp_ele	divergent	-
II	10783711	10783754	cluster1858_15bp_ele	divergent	+
II	10788008	10788060	cluster1859_24bp_ele	tandem_m2m1	-
II	10788205	10788257	cluster1860_24bp_ele	tandem_m2m1	+
II	10788815	10788869	cluster1861_26bp_ele	tandem_m2m1	-
II	10788990	10789042	cluster1862_24bp_ele	tandem_m2m1	+
II	10789850	10789905	cluster1863_27bp_ele	divergent	-
II	10796457	10796510	cluster1864_25bp_ele	tandem_m2m1	+
II	10811147	10811190	cluster1865_15bp_ele	tandem_m1m2	+
II	10811650	10811708	cluster1866_30bp_ele	tandem_m2m1	+
II	10821296	10821342	cluster1867_18bp_ele	tandem_m1m2	-
II	10850110	10850166	cluster1868_28bp_ele	tandem_m2m1	-
II	10850222	10850275	cluster1869_25bp_ele	tandem_m2m1	+
II	10851714	10851769	cluster1870_27bp_ele	convergent	+
II	10853051	10853094	cluster1871_15bp_ele	tandem_m2m1	-
II	10855778	10855826	cluster1872_20bp_ele	divergent	-
II	10863361	10863403	cluster1873_14bp_ele	tandem_m1m2	-
II	10863393	10863436	cluster1874_15bp_ele	divergent	+
II	10872012	10872056	cluster1875_16bp_ele	convergent	-
II	10873150	10873190	cluster1876_12bp_ele	divergent	+
II	10874146	10874200	cluster1877_26bp_ele	tandem_m2m1	-
II	10874230	10874270	cluster1878_12bp_ele	divergent	+
II	10874411	10874451	cluster1879_12bp_ele	divergent	-
II	10874441	10874486	cluster1880_17bp_ele	convergent	+
II	10874610	10874664	cluster1881_26bp_ele	tandem_m2m1	+
II	10884578	10884621	cluster1882_15bp_ele	divergent	-
II	10885319	10885371	cluster1883_24bp_ele	tandem_m2m1	-
II	10885430	10885484	cluster1884_26bp_ele	tandem_m2m1	+
II	10916563	10916620	cluster1885_29bp_ele	divergent	-
II	10919923	10919978	cluster1886_27bp_ele	tandem_m2m1	-
II	10922856	10922911	cluster1887_27bp_ele	tandem_m2m1	+
II	10925261	10925315	cluster1888_26bp_ele	tandem_m2m1	-
II	10925821	10925875	cluster1889_26bp_ele	divergent	+
II	10935532	10935576	cluster1890_16bp_ele	tandem_m1m2	-
II	10935566	10935610	cluster1891_16bp_ele	divergent	+
II	10942863	10942906	cluster1892_15bp_ele	tandem_m2m1	-
II	10949742	10949797	cluster1893_27bp_ele	tandem_m2m1	-
II	10949962	10950016	cluster1894_26bp_ele	tandem_m2m1	+
II	11005920	11005972	cluster1895_24bp_ele	divergent	+
II	11028341	11028390	cluster1896_21bp_ele	tandem_m2m1	-
II	11038213	11038253	cluster1897_12bp_ele	divergent	+
II	11038424	11038478	cluster1898_26bp_ele	tandem_m2m1	-
II	11038580	11038629	cluster1899_21bp_ele	tandem_m2m1	+
II	11040468	11040506	cluster1900_10bp_ele	tandem_m1m2	+
II	11040468	11040525	cluster1901_29bp_ele	convergent	+
II	11043710	11043750	cluster1902_12bp_ele	divergent	-
II	11045122	11045163	cluster1903_13bp_ele	divergent	-
II	11050837	11050880	cluster1904_15bp_ele	divergent	+
II	11051098	11051139	cluster1905_13bp_ele	tandem_m1m2	-
II	11065126	11065179	cluster1906_25bp_ele	tandem_m1m2	-
II	11078518	11078563	cluster1907_17bp_ele	tandem_m1m2	+
II	11083329	11083383	cluster1908_26bp_ele	tandem_m2m1	-
II	11083386	11083425	cluster1909_11bp_ele	tandem_m2m1	+
II	11094430	11094484	cluster1910_26bp_ele	tandem_m2m1	-
II	11094621	11094675	cluster1911_26bp_ele	tandem_m2m1	+
II	11097537	11097578	cluster1912_13bp_ele	divergent	-
II	11101348	11101402	cluster1913_26bp_ele	tandem_m2m1	+
II	11103668	11103723	cluster1914_27bp_ele	tandem_m2m1	+
II	11119418	11119475	cluster1915_29bp_ele	tandem_m2m1	-
II	11126591	11126631	cluster1916_12bp_ele	divergent	-
II	11165284	11165327	cluster1917_15bp_ele	tandem_m2m1	+
II	11223343	11223384	cluster1918_13bp_ele	divergent	-
II	11223682	11223735	cluster1919_25bp_ele	tandem_m2m1	-
II	11223926	11223983	cluster1920_29bp_ele	tandem_m2m1	+
II	11233088	11233141	cluster1921_25bp_ele	tandem_m2m1	-
II	11234275	11234328	cluster1922_25bp_ele	tandem_m2m1	-
II	11234469	11234522	cluster1923_25bp_ele	tandem_m2m1	+
II	11238710	11238760	cluster1924_22bp_ele	tandem_m2m1	+
II	11287665	11287719	cluster1925_26bp_ele	tandem_m2m1	-
II	11288922	11288973	cluster1926_23bp_ele	convergent	-
II	11293893	11293947	cluster1927_26bp_ele	tandem_m2m1	+
II	11342822	11342875	cluster1928_25bp_ele	tandem_m2m1	-
II	11342981	11343035	cluster1929_26bp_ele	tandem_m2m1	-
II	11343205	11343260	cluster1930_27bp_ele	tandem_m2m1	+
II	11352217	11352270	cluster1931_25bp_ele	tandem_m2m1	-
II	11352441	11352494	cluster1932_25bp_ele	tandem_m2m1	+
II	11352602	11352642	cluster1933_12bp_ele	divergent	-
II	11416578	11416627	cluster1934_21bp_ele	tandem_m1m2	-
II	11432282	11432332	cluster1935_22bp_ele	convergent	-
II	11440106	11440159	cluster1936_25bp_ele	tandem_m2m1	-
II	11445913	11445954	cluster1937_13bp_ele	divergent	+
II	11451827	11451869	cluster1938_14bp_ele	tandem_m2m1	-
II	11456480	11456522	cluster1939_14bp_ele	tandem_m2m1	-
II	11457371	11457427	cluster1940_28bp_ele	tandem_m2m1	-
II	11459646	11459697	cluster1941_23bp_ele	tandem_m2m1	-
II	11459774	11459827	cluster1942_25bp_ele	tandem_m2m1	+
II	11469227	11469280	cluster1943_25bp_ele	tandem_m2m1	-
II	11469371	11469421	cluster1944_22bp_ele	tandem_m2m1	+
II	11470490	11470543	cluster1945_25bp_ele	tandem_m2m1	-
II	11470807	11470859	cluster1946_24bp_ele	tandem_m2m1	+
II	11477687	11477728	cluster1947_13bp_ele	divergent	+
II	11485069	11485125	cluster1948_28bp_ele	tandem_m2m1	+
II	11492784	11492838	cluster1949_26bp_ele	tandem_m2m1	+
II	11495014	11495054	cluster1950_12bp_ele	tandem_m1m2	+
II	11498710	11498763	cluster1951_25bp_ele	tandem_m2m1	+
II	11500767	11500821	cluster1952_26bp_ele	tandem_m2m1	-
II	11518404	11518457	cluster1953_25bp_ele	tandem_m2m1	+
II	11519957	11520011	cluster1954_26bp_ele	tandem_m2m1	-
II	11520156	11520209	cluster1955_25bp_ele	tandem_m2m1	+
II	11520839	11520879	cluster1956_12bp_ele	divergent	-
II	11524431	11524485	cluster1957_26bp_ele	tandem_m2m1	+
II	11530870	11530924	cluster1958_26bp_ele	tandem_m2m1	-
II	11534174	11534213	cluster1959_11bp_ele	tandem_m2m1	-
II	11536305	11536350	cluster1960_17bp_ele	convergent	-
II	11544873	11544914	cluster1961_13bp_ele	divergent	-
II	11564987	11565039	cluster1962_24bp_ele	tandem_m2m1	-
II	11572307	11572346	cluster1963_11bp_ele	divergent	+
II	11572307	11572357	cluster1964_22bp_ele	divergent	+
II	11573136	11573180	cluster1965_16bp_ele	divergent	-
II	11575562	11575616	cluster1966_26bp_ele	tandem_m2m1	+
II	11577813	11577857	cluster1967_16bp_ele	divergent	+
II	11578037	11578081	cluster1968_16bp_ele	divergent	+
II	11584614	11584670	cluster1969_28bp_ele	tandem_m2m1	+
II	11591541	11591582	cluster1970_13bp_ele	divergent	+
II	11596501	11596545	cluster1971_16bp_ele	tandem_m2m1	-
II	11597590	11597644	cluster1972_26bp_ele	tandem_m2m1	-
II	11601525	11601580	cluster1973_27bp_ele	tandem_m2m1	-
II	11601776	11601830	cluster1974_26bp_ele	tandem_m2m1	+
II	11612727	11612777	cluster1975_22bp_ele	tandem_m2m1	-
II	11612767	11612817	cluster1976_22bp_ele	convergent	+
II	11632344	11632398	cluster1977_26bp_ele	tandem_m2m1	-
II	11632512	11632566	cluster1978_26bp_ele	tandem_m2m1	+
II	11646213	11646254	cluster1979_13bp_ele	divergent	-
II	11649845	11649888	cluster1980_15bp_ele	tandem_m1m2	+
II	11650112	11650166	cluster1981_26bp_ele	tandem_m2m1	+
II	11652940	11652984	cluster1982_16bp_ele	tandem_m2m1	+
II	11653402	11653450	cluster1983_20bp_ele	tandem_m2m1	-
II	11658302	11658352	cluster1984_22bp_ele	tandem_m2m1	-
II	11658471	11658523	cluster1985_24bp_ele	tandem_m2m1	+
II	11689329	11689384	cluster1986_27bp_ele	tandem_m2m1	-
II	11690541	11690595	cluster1987_26bp_ele	tandem_m2m1	+
II	11695315	11695355	cluster1988_12bp_ele	divergent	-
II	11695540	11695581	cluster1989_13bp_ele	divergent	-
II	11695571	11695620	cluster1990_21bp_ele	convergent	+
II	11700991	11701046	cluster1991_27bp_ele	tandem_m2m1	-
II	11701282	11701336	cluster1992_26bp_ele	tandem_m2m1	+
II	11708857	11708913	cluster1993_28bp_ele	divergent	-
II	11712842	11712882	cluster1994_12bp_ele	divergent	+
II	11719798	11719836	cluster1995_10bp_ele	tandem_m1m2	+
II	11722520	11722572	cluster1996_24bp_ele	tandem_m2m1	-
II	11722677	11722734	cluster1997_29bp_ele	tandem_m2m1	+
II	11723503	11723558	cluster1998_27bp_ele	tandem_m2m1	-
[truncated: 4,044 more rows]

## Sheet: HIM-17 peaks
Table S1: HIM-17 peaks in the C. elegans genome (WS275)
chr	start	end
I	4396	4548
I	4640	4765
I	9377	9524
I	10328	10497
I	27110	27255
I	27407	27566
I	35663	35839
I	42422	42601
I	51022	51198
I	67723	67896
I	71487	71651
I	72328	72527
I	80461	80630
I	80780	80932
I	92871	93082
I	110665	110830
I	128246	128418
I	178529	178713
I	179814	180184
I	215836	216021
I	217714	217899
I	220589	220912
I	222248	222412
I	247473	247637
I	247723	247862
I	251659	251801
I	251873	252097
I	288106	288301
I	310430	310628
I	332682	332887
I	347126	347472
I	349735	349982
I	355427	355616
I	363965	364139
I	364255	364432
I	389248	389403
I	394487	394631
I	394954	395112
I	397359	397521
I	398433	398646
I	412307	412494
I	458787	458971
I	463355	463537
I	490528	490761
I	506232	506444
I	509413	509717
I	519938	520094
I	520333	520641
I	533900	534087
I	534268	534403
I	535375	535535
I	536795	536960
I	615322	615479
I	624463	624621
I	626606	626769
I	628336	628479
I	628584	628712
I	628993	629142
I	629258	629417
I	638850	639015
I	639311	639475
I	656099	656399
I	660405	660575
I	664183	664350
I	711101	711309
I	715935	716138
I	717708	717893
I	719652	719826
I	719907	720056
I	731393	731568
I	731807	731988
I	852695	852867
I	853247	853408
I	933420	933587
I	1010232	1010463
I	1014322	1014489
I	1014592	1014770
I	1033546	1033756
I	1033941	1034165
I	1038019	1038127
I	1038237	1038420
I	1038586	1038769
I	1040979	1041215
I	1058833	1059033
I	1067374	1067539
I	1067924	1068126
I	1082450	1082737
I	1153121	1153290
I	1153391	1153597
I	1156090	1156307
I	1157939	1158166
I	1162484	1162656
I	1165386	1165558
I	1171656	1171834
I	1173207	1173413
I	1342955	1343139
I	1345613	1345801
I	1360157	1360363
I	1396636	1396795
I	1425471	1425649
I	1435205	1435367
I	1435566	1435818
I	1445750	1446062
I	1446238	1446419
I	1497888	1498066
I	1558501	1558709
I	1558879	1559013
I	1560246	1560445
I	1575528	1575706
I	1579579	1579748
I	1605557	1605738
I	1650310	1650504
I	1675118	1675292
I	1698880	1699039
I	1719445	1719607
I	1832594	1832808
I	1835529	1835693
I	1841979	1842154
I	1844192	1844372
I	1844711	1844871
I	1844960	1845109
I	1872545	1872770
I	2061383	2061568
I	2063992	2064150
I	2066491	2066684
I	2067269	2067433
I	2067841	2068044
I	2070783	2071004
I	2094930	2095119
I	2156123	2156463
I	2156771	2156919
I	2287965	2288124
I	2288257	2288373
I	2288486	2288608
I	2288733	2288868
I	2289003	2289162
I	2306842	2306995
I	2307170	2307351
I	2309311	2309486
I	2311117	2311295
I	2313037	2313234
I	2313338	2313462
I	2315983	2316196
I	2321894	2322045
I	2324556	2324721
I	2338758	2338941
I	2391595	2391895
I	2411736	2411925
I	2413236	2413420
I	2416880	2417042
I	2421945	2422122
I	2422228	2422372
I	2432068	2432506
I	2433620	2433848
I	2454271	2454431
I	2481404	2481527
I	2481634	2481773
I	2484913	2485075
I	2485571	2485727
I	2489847	2489992
I	2491248	2491401
I	2491477	2491609
I	2493551	2493719
I	2514311	2514693
I	2514856	2515028
I	2586516	2586648
I	2586760	2586914
I	2621942	2622133
I	2622727	2622941
I	2634036	2634225
I	2639730	2639913
I	2690262	2690436
I	2722875	2723030
I	2723181	2723349
I	2723512	2723696
I	2725523	2725697
I	2731560	2731739
I	2733924	2734113
I	2734974	2735156
I	2754739	2755130
I	2758644	2758803
I	2769236	2769397
I	2772095	2772233
I	2772364	2772524
I	2777591	2777760
I	2818868	2819046
I	2830363	2830468
I	2830600	2830920
I	2831031	2831207
I	2860127	2860291
I	2861616	2861828
I	2870682	2870852
I	2872722	2872884
I	2873013	2873174
I	2876434	2876857
I	2879518	2879696
I	2879773	2879911
I	2905677	2905927
I	2928110	2928274
I	2947417	2947592
I	2947979	2948150
I	2956411	2956593
I	2957043	2957218
I	2957618	2957796
I	2980447	2980655
I	3001536	3001740
I	3008420	3008586
I	3035655	3035994
I	3085672	3085866
I	3105532	3105718
I	3105793	3105925
I	3106269	3106425
I	3132000	3132158
I	3133057	3133223
I	3151343	3151512
I	3152087	3152266
I	3162506	3162714
I	3198913	3199230
I	3211817	3211977
I	3212411	3212618
I	3212645	3213025
I	3218137	3218332
I	3221983	3222171
I	3242788	3242956
I	3243161	3243327
I	3262613	3262787
I	3266712	3266875
I	3269125	3269314
I	3313668	3313840
I	3315797	3315954
I	3319018	3319203
I	3334001	3334203
I	3334971	3335144
I	3347178	3347364
I	3350717	3350880
I	3358731	3358911
I	3367319	3367505
I	3408976	3409158
I	3413443	3413610
I	3416872	3417052
I	3432101	3432285
I	3448632	3448810
I	3459991	3460181
I	3461546	3461740
I	3464286	3464436
I	3464568	3464723
I	3466409	3466583
I	3466761	3466942
I	3479239	3479398
I	3479563	3479709
I	3479831	3479965
I	3514404	3514570
I	3522868	3523049
I	3525709	3525877
I	3538108	3538279
I	3538961	3539136
I	3558687	3558860
I	3560638	3560808
I	3561977	3562136
I	3563135	3563325
I	3567485	3567630
I	3567765	3567918
I	3599053	3599212
I	3603855	3604041
I	3608316	3608467
I	3617598	3617762
I	3683925	3684246
I	3688051	3688223
I	3688997	3689254
I	3690675	3690850
I	3693716	3693918
I	3697536	3697719
I	3697826	3697971
I	3710095	3710260
I	3742733	3742916
I	3783333	3783479
I	3783589	3783743
I	3784548	3784760
I	3787700	3787859
I	3805979	3806221
I	3810246	3810546
I	3817340	3817537
I	3817835	3817977
I	3826661	3826824
I	3826904	3827031
I	3827567	3827719
I	3854568	3854746
I	3861121	3861293
I	3862294	3862541
I	3866544	3866699
I	3888473	3888645
I	3911605	3911788
I	3919909	3920108
I	3925161	3925346
I	3931858	3932014
I	3987401	3987642
I	4114563	4114721
I	4126780	4126953
I	4128299	4128427
I	4128542	4128688
I	4136103	4136284
I	4136681	4136855
I	4171779	4171931
I	4174976	4175178
I	4175318	4175453
I	4182248	4182412
I	4182531	4182663
I	4183452	4183636
I	4194002	4194152
I	4194271	4194417
I	4210395	4210563
I	4216099	4216320
I	4216727	4216897
I	4225471	4225630
I	4249509	4249667
I	4249771	4249908
I	4254708	4254898
I	4258191	4258336
I	4273320	4273465
I	4273534	4273672
I	4302285	4302533
I	4304541	4304713
I	4306032	4306205
I	4306403	4306573
I	4308537	4308856
I	4369976	4370216
I	4381800	4381930
I	4382020	4382202
I	4402420	4402593
I	4431299	4431473
I	4447554	4447708
I	4447827	4447960
I	4451896	4452211
I	4463163	4463336
I	4480520	4480696
I	4482984	4483143
I	4499267	4499424
I	4509066	4509232
I	4511875	4512044
I	4537660	4537820
I	4579353	4579544
I	4584790	4584949
I	4588392	4588523
I	4588631	4588776
I	4590162	4590327
I	4590697	4591038
I	4606527	4606695
I	4606891	4607060
I	4608291	4608411
I	4608530	4608698
I	4630736	4630904
I	4646836	4646964
I	4647129	4647337
I	4653009	4653128
I	4653221	4653396
I	4658256	4658423
I	4697983	4698108
I	4698178	4698331
I	4698890	4699039
I	4739167	4739330
I	4739433	4739557
I	4750086	4750253
I	4753337	4753511
I	4758332	4758514
I	4758892	4759075
I	4765519	4765677
I	4769574	4769748
I	4772517	4772632
I	4772705	4772867
I	4773542	4773718
I	4778509	4778673
I	4786739	4786913
I	4789960	4790129
I	4791651	4791806
I	4791904	4792040
I	4824172	4824356
I	4826819	4826994
I	4845669	4845837
I	4848489	4848658
I	4848735	4848928
I	4907914	4908081
I	4917876	4918092
I	4926458	4926648
I	4938500	4938673
I	4958702	4958892
I	4959171	4959345
I	4961558	4961714
I	4995658	4995828
I	4996924	4997086
I	5079311	5079473
I	5103390	5103573
I	5132811	5132974
I	5134199	5134419
I	5156754	5156918
I	5157543	5157676
I	5157749	5157893
I	5162428	5162619
I	5184962	5185131
I	5189696	5189886
I	5189940	5190067
I	5249164	5249346
I	5272092	5272287
I	5274281	5274434
I	5277756	5277920
I	5314026	5314163
I	5314243	5314378
I	5354722	5354898
I	5357149	5357331
I	5357489	5357610
I	5365565	5365733
I	5367854	5368073
I	5368206	5368317
I	5408773	5408937
I	5411717	5411898
I	5417207	5417353
I	5417486	5417641
I	5471791	5471943
I	5472071	5472231
I	5480333	5480502
I	5485850	5486104
I	5487446	5487628
I	5511777	5512013
I	5550538	5550689
I	5563669	5563912
I	5567353	5567523
I	5567584	5567758
I	5576797	5576974
I	5579200	5579332
I	5579435	5579580
I	5608945	5609148
I	5610959	5611125
I	5619253	5619409
I	5672229	5672384
I	5678975	5679155
I	5753746	5753930
I	5763125	5763335
I	5797717	5797888
I	5827791	5827990
I	5854639	5854812
I	5900931	5901091
I	5982894	5983044
I	6003062	6003264
I	6007694	6007871
I	6009545	6009788
I	6053276	6053468
I	6082192	6082366
I	6089406	6089587
I	6094489	6094636
I	6094737	6094894
I	6107001	6107181
I	6107307	6107432
I	6177397	6177562
I	6210216	6210409
I	6215487	6215685
I	6215825	6215957
I	6220894	6221173
I	6289754	6289939
I	6298148	6298321
I	6317293	6317503
I	6321394	6321606
I	6340573	6340695
I	6340791	6340958
I	6354153	6354326
I	6355253	6355414
I	6369706	6370002
I	6386834	6386994
I	6419917	6420083
I	6513512	6513626
I	6513779	6513992
I	6519541	6519714
I	6529596	6529742
I	6533350	6533547
I	6548109	6548301
I	6554506	6554757
I	6559272	6559445
I	6565934	6566120
I	6573771	6573979
I	6611693	6611854
I	6717199	6717389
I	6758701	6758869
I	6762002	6762163
I	6778053	6778211
I	6778337	6778490
I	6780162	6780347
I	6787473	6787640
I	6787786	6787923
I	6790038	6790202
I	6835823	6836071
I	6840789	6840962
I	6854620	6854814
I	6913828	6913998
I	6914099	6914248
I	6950683	6950878
I	6954158	6954373
I	6968206	6968390
I	6973709	6973813
I	6973900	6974077
I	7014353	7014544
I	7020941	7021134
I	7021321	7021535
I	7029299	7029459
I	7055287	7055469
I	7056356	7056471
I	7056584	7056762
I	7095115	7095290
I	7141413	7141574
I	7159258	7159426
I	7234740	7234911
I	7235034	7235158
I	7244462	7244638
I	7255255	7255452
I	7259659	7259829
I	7312244	7312447
I	7344703	7344894
I	7352145	7352355
I	7459272	7459458
I	7464858	7465039
I	7493310	7493465
I	7493589	7493722
I	7503914	7504088
I	7504176	7504338
I	7523434	7523602
I	7542784	7543004
I	7553604	7553781
I	7554670	7554858
I	7566953	7567124
I	7579626	7579757
I	7579836	7579989
I	7588506	7588759
I	7595179	7595342
I	7634095	7634264
I	7656519	7656739
I	7685605	7685776
I	7695248	7695466
I	7699299	7699475
I	7707246	7707606
I	7723487	7723660
I	7812921	7813065
I	7813186	7813338
I	7814653	7814801
I	7814909	7815058
I	7832014	7832184
I	7862260	7862476
I	7914702	7914925
I	7943278	7943440
I	7945733	7945874
I	7945956	7946117
I	7984771	7984946
I	7985099	7985220
I	7990242	7990415
I	8021391	8021570
I	8024632	8024796
I	8027642	8027771
I	8027895	8028090
I	8039263	8039448
I	8044544	8044754
I	8055962	8056124
I	8091573	8091746
I	8098475	8098638
I	8098754	8098865
I	8105176	8105344
I	8199236	8199422
I	8213511	8213665
I	8218866	8219032
I	8245569	8245743
I	8246087	8246271
I	8252871	8253016
I	8253096	8253246
I	8288224	8288378
I	8288482	8288628
I	8300149	8300314
I	8303191	8303337
I	8309239	8309428
I	8315532	8315694
I	8323996	8324224
I	8330000	8330196
I	8330358	8330524
I	8338035	8338205
I	8342274	8342442
I	8366065	8366226
I	8412559	8412722
I	8412857	8412984
I	8415192	8415397
I	8427677	8427859
I	8487297	8487529
I	8531529	8531718
I	8582052	8582178
I	8582295	8582452
I	8609691	8609907
I	8617082	8617327
I	8637350	8637571
I	8664136	8664309
I	8670353	8670551
I	8681664	8681854
I	8692592	8692797
I	8699076	8699277
I	8699419	8699582
I	8728555	8728698
I	8732761	8732938
I	8759879	8760021
I	8760177	8760365
I	8797989	8798143
I	8800869	8801039
I	8816493	8816645
I	8818352	8818522
I	8821438	8821630
I	8827640	8827860
I	8839198	8839373
I	8973783	8973938
I	9001233	9001420
I	9097632	9097809
I	9124011	9124171
I	9127760	9127938
I	9137867	9138170
I	9158536	9158703
I	9163441	9163601
I	9226520	9226755
I	9233678	9233844
I	9269258	9269482
I	9273989	9274220
I	9279751	9279915
I	9287103	9287327
I	9290662	9290818
I	9290936	9291084
I	9307055	9307227
I	9307523	9307742
I	9310539	9310704
I	9314882	9315054
I	9322553	9322719
I	9339656	9339829
I	9342708	9342884
I	9368413	9368578
I	9370037	9370214
I	9390554	9390773
I	9419271	9419466
I	9422296	9422453
I	9434145	9434298
I	9494948	9495128
I	9496556	9496756
I	9501904	9502141
I	9512345	9512503
I	9514693	9514927
I	9518889	9519072
I	9521702	9521863
I	9544293	9544434
I	9544532	9544682
I	9583475	9583662
I	9588394	9588564
I	9613668	9613837
I	9614548	9614736
I	9619904	9620074
I	9622391	9622602
I	9625999	9626165
I	9632563	9632722
I	9632785	9632924
I	9670995	9671173
I	9687075	9687260
I	9688827	9688988
I	9691294	9691469
I	9692202	9692380
I	9709775	9709964
I	9730305	9730471
I	9730587	9730742
I	9737944	9738083
I	9738209	9738352
I	9744232	9744556
I	9744803	9744971
I	9745639	9745808
I	9750679	9750864
I	9751070	9751216
I	9757998	9758152
I	9758250	9758384
I	9761150	9761329
I	9774640	9774819
I	9784783	9784951
I	9788612	9788796
I	9793133	9793321
I	9843031	9843190
I	9853389	9853568
I	9853927	9854095
I	9875345	9875509
I	9901023	9901221
I	9902226	9902422
I	9929247	9929418
I	9929524	9929656
I	9937461	9937634
I	9948380	9948547
I	9968995	9969157
I	9972217	9972395
I	9979820	9979978
I	9983217	9983385
I	9983824	9983984
I	9985600	9985847
I	9987383	9987553
I	9994527	9994739
I	10023290	10023465
I	10041607	10041753
I	10047218	10047527
I	10050399	10050571
I	10051136	10051272
I	10051329	10051474
I	10078823	10078997
I	10079118	10079222
I	10106981	10107155
I	10118549	10118672
I	10118764	10118915
I	10124808	10125002
I	10159441	10159624
I	10168976	10169153
I	10190993	10191178
I	10229841	10230001
I	10328710	10328867
I	10330196	10330353
I	10330495	10330731
I	10333142	10333297
I	10344975	10345297
I	10376224	10376361
I	10376469	10376603
I	10398091	10398444
I	10400701	10400854
I	10422315	10422467
I	10431535	10431708
I	10435667	10435983
I	10446200	10446367
I	10464890	10465046
I	10465152	10465301
I	10467819	10468010
I	10486179	10486346
I	10521301	10521485
I	10522215	10522384
I	10553851	10554010
I	10565992	10566311
I	10567559	10567784
I	10574108	10574270
I	10587013	10587165
I	10587812	10588200
I	10588323	10588466
I	10592668	10592827
I	10594734	10594912
I	10597956	10598130
I	10607115	10607278
I	10628971	10629355
I	10629739	10629922
I	10651225	10651397
I	10653615	10653801
I	10655514	10655678
I	10685593	10685813
I	10688491	10688708
I	10728266	10728461
I	10728594	10728698
I	10729135	10729310
I	10731908	10732149
I	10733444	10733578
I	10733703	10733919
I	10772609	10772780
I	10774250	10774438
I	10777068	10777235
I	10787777	10787964
I	10798278	10798518
I	10798704	10798846
I	10802532	10802706
I	10805799	10806111
I	10808296	10808533
I	10881206	10881363
I	10933498	10933678
I	10934190	10934389
I	10941279	10941467
I	11052534	11052712
I	11052966	11053123
I	11222145	11222467
I	11225861	11226038
I	11226515	11226647
I	11226770	11226923
I	11530048	11530239
I	11579694	11579829
I	11580248	11580432
I	11611386	11611578
I	11611678	11611820
I	11914133	11914291
I	11914420	11914568
I	11917161	11917339
I	11930609	11930777
I	11952876	11953049
I	12046087	12046240
I	12046698	12047032
I	12065245	12065623
I	12065813	12065940
I	12184000	12184204
I	12185321	12185539
I	12186476	12186635
I	12189093	12189245
I	12189377	12189585
I	12496202	12496400
I	12496672	12496874
I	12507645	12507926
I	12508028	12508213
I	12518086	12518273
I	12537680	12537873
I	12539237	12539386
I	12539564	12539809
I	12609040	12609236
I	12646441	12646615
I	12726587	12726798
I	12727351	12727540
I	12735218	12735367
I	12749745	12749910
I	12806839	12807049
I	12813130	12813307
I	12816792	12816984
I	12825969	12826133
I	12826232	12826363
I	12827629	12827817
I	12827997	12828148
I	12858443	12858606
I	12858923	12859131
I	12861238	12861440
I	12901839	12902125
I	12903615	12903813
I	12904001	12904160
I	12917900	12918020
I	12918159	12918393
I	12966845	12967007
I	12977008	12977163
I	12999997	13000169
I	13286557	13286864
I	13310745	13310899
I	13331182	13331308
I	13331425	13331605
I	13336188	13336369
I	13337194	13337383
I	13337647	13337847
I	13338920	13339156
I	13342923	13343082
I	13343409	13343645
I	13356102	13356272
I	13368050	13368442
I	13394050	13394248
I	13542652	13542816
I	13542868	13543037
I	13546445	13546605
I	13563999	13564177
I	13576085	13576355
I	13628256	13628444
I	13628584	13628795
I	13653879	13654105
I	13659497	13659662
I	13839256	13839536
I	13951714	13951993
I	13965565	13965770
I	14469261	14469416
I	14496992	14497177
I	14628441	14628614
I	14675133	14675320
I	14745640	14745825
I	14759476	14759636
I	14762917	14763150
I	14789484	14789663
I	14789859	14790118
I	14898086	14898258
I	15054417	15054605
I	15060730	15060896
I	15064142	15064459
I	15067263	15067517
I	15068316	15068484
II	220614	221047
II	221204	221324
II	221495	221670
II	388577	388745
II	1306641	1306849
II	1309999	1310195
II	1501040	1501257
II	2919297	2919495
II	2919586	2919788
II	2921227	2921612
II	3055991	3056678
II	3077035	3077192
II	3358174	3358341
II	3454763	3454932
II	3455050	3455201
II	3519099	3519299
II	3538970	3539145
II	3546606	3546988
II	3804167	3804327
II	3804437	3804575
II	3808230	3808367
II	3808588	3808733
II	3808759	3808942
II	3925044	3925207
II	3933952	3934082
II	3934224	3934384
II	4047967	4048125
II	4055700	4055865
II	4222459	4222850
II	4226326	4226495
II	4226704	4226906
II	4229235	4229440
II	4230951	4231148
II	4233750	4233910
II	4236059	4236410
II	4237797	4238164
II	4294709	4294852
II	4294957	4295100
II	4299369	4299519
II	4309450	4309626
II	4320349	4320512
II	4320621	4320789
II	4322791	4322946
II	4338661	4338832
II	4375874	4376052
II	4376138	4376293
II	4377724	4377883
II	4460348	4460542
II	4460592	4460747
II	4468428	4468589
II	4468685	4468836
II	4469709	4469895
II	4471067	4471272
II	4474062	4474261
II	4474344	4474515
II	4475330	4475530
II	4523208	4523324
II	4523421	4523571
II	4565154	4565346
II	4566123	4566284
II	4566388	4566539
II	4600580	4600750
II	4604603	4604747
II	4604839	4605041
II	4605588	4605788
II	4606001	4606149
II	4695736	4696119
II	4698396	4698545
II	4701764	4701920
II	4706462	4706623
II	4742807	4742937
II	4743047	4743227
II	4744155	4744329
II	4744353	4744526
II	4744694	4744849
II	4746912	4747069
II	4755824	4755991
II	4756134	4756283
II	4790494	4790645
II	4790771	4790921
II	4795997	4796206
II	4831045	4831210
II	4832505	4832676
II	4859565	4859745
II	4888406	4888581
II	4888658	4888846
II	4891750	4891913
II	4901283	4901454
II	4901512	4901655
II	4904259	4904513
II	4905435	4905623
II	4909033	4909202
II	4912614	4912777
II	4914313	4914511
II	4915331	4915493
II	4939296	4939460
II	4941282	4941453
II	4960979	4961147
II	4996692	4996864
II	4998985	4999156
II	5029186	5029361
II	5030988	5031149
II	5033254	5033426
II	5055301	5055467
II	5083638	5083802
II	5084838	5085000
II	5091959	5092158
II	5178702	5178893
II	5369569	5369728
II	5377481	5377662
II	5386671	5386871
II	5414116	5414312
II	5414456	5414591
II	5421076	5421231
II	5423952	5424137
II	5425243	5425400
II	5425496	5425675
II	5459085	5459240
II	5459347	5459491
II	5465833	5466035
II	5466166	5466286
II	5475993	5476164
II	5501059	5501261
II	5507483	5507641
II	5591115	5591296
II	5598712	5598846
II	5598974	5599143
II	5600531	5600698
II	5615674	5615856
II	5635195	5635354
II	5635472	5635609
II	5644435	5644612
II	5667985	5668144
II	5669462	5669651
II	5676704	5676868
II	5687778	5687952
II	5693975	5694165
II	5912643	5912835
II	5914439	5914638
II	5917011	5917151
II	5917250	5917420
II	6045470	6045625
II	6045751	6045876
II	6050018	6050188
II	6060487	6060666
II	6100562	6100742
II	6113325	6113515
II	6126197	6126358
II	6198532	6198755
II	6201996	6202162
II	6244695	6244860
II	6244982	6245103
II	6250849	6251119
II	6253711	6253862
II	6253970	6254125
II	6274368	6274528
II	6331324	6331555
II	6365301	6365490
II	6365616	6365744
II	6369824	6370012
II	6370225	6370400
II	6385963	6386138
II	6487178	6487339
II	6489910	6490058
II	6491260	6491483
II	6494428	6494590
II	6502321	6502491
II	6516221	6516379
II	6519835	6519984
II	6535491	6535650
II	6535699	6535883
II	6536085	6536214
II	6584869	6585033
II	6586736	6586901
II	6593254	6593435
II	6597627	6597815
II	6604269	6604467
II	6604502	6604651
II	6683008	6683192
II	6781690	6781876
II	6788540	6788690
II	6841728	6841925
II	6852672	6852854
II	6852945	6853204
II	6860153	6860385
II	6888199	6888361
II	6897878	6898066
II	6940334	6940499
II	6969983	6970132
II	6970206	6970349
II	7024991	7025192
II	7037764	7038021
II	7044709	7044874
II	7098459	7098563
II	7098691	7098863
II	7105106	7105266
II	7114001	7114287
II	7121882	7122069
II	7124443	7124605
II	7132050	7132186
II	7132299	7132472
II	7155859	7156017
II	7191743	7191915
II	7199901	7200025
II	7200100	7200269
II	7251446	7251849
II	7256286	7256433
II	7256551	7256695
II	7298392	7298778
II	7370847	7370990
II	7394336	7394616
II	7537427	7537613
II	7537766	7537897
II	7541138	7541303
II	7596633	7596988
II	7608533	7608698
II	7610283	7610422
II	7610527	7610682
II	7611948	7612110
II	7660508	7660660
II	7690471	7690691
II	7758547	7758674
II	7758836	7759063
II	7852062	7852227
II	7852587	7852754
II	7860188	7860373
II	7863849	7864098
II	7867374	7867544
II	7872642	7872810
II	7880482	7880674
II	8075205	8075381
II	8083262	8083446
II	8123239	8123377
II	8123477	8123615
II	8127703	8127852
II	8127939	8128097
II	8185129	8185284
II	8188009	8188178
II	8188289	8188413
II	8214866	8215033
II	8216522	8216676
II	8229215	8229396
II	8229664	8229854
II	8270126	8270320
II	8279005	8279165
II	8279294	8279424
II	8283051	8283200
II	8283320	8283501
II	8329051	8329225
II	8422805	8422954
II	8423093	8423248
II	8429050	8429158
II	8429267	8429475
II	8456720	8456927
II	8480110	8480282
II	8481568	8481741
II	8516887	8517037
II	8561352	8561513
II	8564421	8564575
II	8569450	8569605
II	8573216	8573386
II	8575073	8575258
II	8575353	8575490
II	8583407	8583584
II	8593734	8593872
II	8593963	8594131
II	8602164	8602294
II	8602410	8602648
II	8602822	8602960
II	8603656	8603839
II	8658882	8659091
II	8890050	8890336
II	8905314	8905472
II	8933769	8933999
II	8940710	8940876
II	8963246	8963401
II	8963479	8963649
II	8969578	8969799
II	8970395	8970588
II	8992513	8992714
II	8992904	8993045
II	9039246	9039427
II	9108999	9109193
II	9213121	9213339
II	9272225	9272384
II	9285329	9285535
II	9319162	9319349
II	9322725	9322888
II	9323032	9323226
II	9336634	9336782
II	9358837	9358976
II	9359079	9359215
II	9368334	9368503
II	9523624	9523838
II	9526424	9526602
II	9557067	9557244
II	9560272	9560417
II	9560469	9560625
II	9615305	9615427
II	9615553	9615716
II	9624423	9624586
II	9639427	9639609
II	9647229	9647362
II	9647522	9647760
II	9671764	9671905
II	9672030	9672186
II	9687174	9687383
II	9703009	9703163
II	9716752	9716910
II	9738306	9738477
II	9746185	9746406
II	9750705	9750853
II	9750968	9751129
II	9842254	9842409
II	9882561	9882732
II	9885605	9885760
II	9885886	9886012
II	9892531	9892696
II	9937403	9937566
II	9938963	9939128
II	9962473	9962640
II	9968413	9968571
II	9970618	9970799
II	10040723	10040924
II	10100015	10100421
II	10105109	10105287
II	10170936	10171130
II	10174480	10174659
II	10180488	10180676
II	10196830	10197014
II	10197213	10197365
II	10238327	10238487
II	10351062	10351234
II	10387300	10387500
II	10393732	10393955
II	10397048	10397251
II	10397908	10398086
II	10415706	10415876
II	10416044	10416206
II	10416609	10416749
II	10449326	10449507
II	10450391	10450592
II	10452315	10452498
II	10533092	10533443
II	10563498	10563652
II	10585952	10586115
II	10591708	10591999
II	10608101	10608258
II	10609049	10609204
II	10651598	10651774
II	10656808	10656998
II	10658831	10658989
II	10701891	10702091
II	10714604	10714763
II	10743329	10743534
II	10777742	10778087
II	10783337	10783484
II	10783642	10783831
II	10787948	10788113
II	10788778	10788933
II	10796417	10796579
II	10850119	10850336
II	10850535	10850683
II	10852962	10853179
II	10863078	10863211
II	10863337	10863561
II	10868893	10869052
II	10874374	10874483
II	10874578	10874726
II	10884508	10884706
II	10885298	10885521
II	10925227	10925393
II	10935453	10935679
II	10942811	10942972
II	10949695	10949824
II	10949910	10950070
II	10953319	10953512
II	11028457	11028666
II	11038530	11038687
II	11043676	11043867
II	11045061	11045221
II	11048061	11048230
II	11050790	11051020
II	11094358	11094511
II	11094582	11094751
II	11097393	11097660
II	11103453	11103621
II	11104059	11104228
II	11106107	11106254
II	11126494	11126727
II	11129490	11129693
II	11151661	11151829
II	11223625	11223774
II	11223889	11224027
II	11224071	11224227
II	11233023	11233175
II	11233296	11233448
II	11234216	11234341
II	11234413	11234573
II	11238800	11238909
II	11239002	11239251
II	11241538	11241756
II	11241909	11242085
II	11287584	11287760
II	11342941	11343091
II	11343130	11343310
II	11352155	11352299
II	11352386	11352549
II	11445853	11446024
II	11456417	11456580
II	11457303	11457478
II	11459625	11459855
II	11469187	11469470
II	11470421	11470585
II	11470757	11470913
II	11484756	11484885
II	11485020	11485185
II	11492496	11492653
II	11492746	11492910
II	11498596	11498794
II	11499910	11500098
II	11500216	11500368
II	11519915	11520094
II	11520743	11520920
II	11524207	11524523
II	11530817	11530986
II	11534951	11535108
II	11536249	11536413
II	11536607	11536801
II	11537296	11537472
II	11544781	11545017
II	11545374	11545553
II	11563632	11563793
II	11573074	11573262
II	11575499	11575669
II	11577717	11577903
II	11578009	11578170
II	11584579	11584736
II	11591525	11591975
II	11596431	11596643
II	11649824	11649949
II	11650074	11650365
II	11650513	11650653
II	11652603	11652737
II	11652877	11653048
II	11658423	11658584
II	11680132	11680542
II	11689260	11689436
II	11690056	11690261
II	11695218	11695389
II	11695464	11695623
II	11695870	11696029
II	11700753	11700857
II	11700962	11701120
II	11701252	11701388
II	11712788	11712957
II	11724825	11724972
II	11725084	11725218
II	11726573	11726759
II	11731994	11732159
II	11741911	11742088
II	11742261	11742471
II	11744697	11744872
II	11778090	11778363
II	11782629	11782786
II	11785092	11785269
II	11840153	11840310
II	11865099	11865296
II	11874802	11874981
II	11908006	11908183
II	11919223	11919395
II	11946957	11947108
II	11961102	11961342
II	11968308	11968538
II	11974075	11974532
II	11980249	11980407
II	12006799	12006956
II	12007250	12007390
II	12007509	12007633
II	12007721	12007855
II	12035549	12035736
II	12035986	12036128
II	12036244	12036480
II	12056900	12057064
II	12059887	12060090
II	12089491	12089726
II	12092424	12092596
II	12103015	12103206
II	12149489	12149762
II	12162847	12163002
II	12168513	12168655
II	12185272	12185445
II	12224986	12225213
II	12225344	12225481
II	12294541	12294741
II	12459564	12459722
II	12460843	12461065
II	12461526	12461698
II	12581514	12581796
II	12581964	12582116
II	12603827	12603962
II	12604094	12604261
II	12604577	12604711
II	12684622	12684757
II	12684950	12685111
II	12720699	12720927
II	12738908	12739100
II	12739199	12739310
II	12739452	12739589
II	12749030	12749203
II	12786058	12786263
II	12795390	12795592
II	12798335	12798525
II	12800049	12800203
II	12803394	12803686
II	12805662	12805842
II	12808655	12808838
II	12809952	12810122
II	12880501	12880707
II	12945607	12945771
II	12945899	12946093
II	13013095	13013264
II	13013772	13013929
II	13013961	13014153
II	13026470	13026634
II	13031666	13031834
II	13037841	13038032
II	13038172	13038365
II	13043535	13043751
II	13047529	13047730
II	13051384	13051592
II	13092293	13092451
II	13159165	13159333
II	13203546	13203714
II	13212319	13212511
II	13215757	13215880
II	13215945	13216105
II	13235932	13236096
II	13260650	13260850
II	13264886	13265104
II	13339974	13340138
II	13455552	13455833
II	13490758	13491021
II	13491124	13491244
II	13491357	13491528
II	13495928	13496107
II	13520048	13520247
II	13520627	13520850
II	13575083	13575477
II	13575651	13575778
II	13595663	13595843
II	13596063	13596237
II	13596690	13596847
II	13622322	13622492
II	13667465	13667651
II	13668175	13668346
II	13694859	13695006
II	13695439	13695624
II	13695937	13696119
II	13696426	13696601
II	13696741	13696880
II	13697228	13697396
II	13731810	13732061
II	13732417	13732616
II	13750989	13751168
II	13757839	13757967
II	13758089	13758241
II	13872613	13872767
II	13885482	13885647
II	13898488	13898653
II	13908980	13909174
II	13973154	13973324
II	14123204	14123388
II	14127046	14127331
II	14154481	14154630
II	14218171	14218496
II	14225648	14225961
II	14244676	14244838
II	14244981	14245181
II	14247275	14247533
II	14254091	14254250
II	14254321	14254445
II	14255672	14256013
II	14256179	14256356
II	14276526	14276711
II	14283946	14284128
II	14312272	14312485
II	14315443	14315626
II	14316033	14316212
II	14321390	14321544
II	14349626	14349782
II	14365196	14365407
II	14383384	14383534
II	14383736	14383907
II	14385564	14385725
II	14390107	14390350
II	14408137	14408285
II	14408387	14408538
II	14410855	14411072
II	14413849	14414022
II	14414169	14414312
II	14443624	14443806
II	14485270	14485434
II	14489265	14489424
II	14496372	14496564
II	14496952	14497111
II	14561748	14561944
II	14564109	14564263
II	14752500	14752842
II	14753887	14754040
II	14754117	14754267
II	14778205	14778399
II	14801035	14801269
II	14811258	14811457
II	14811920	14812282
II	14815004	14815242
II	14817363	14817564
II	14817720	14817932
II	14870001	14870210
II	14968148	14968304
II	14968433	14968598
II	14971695	14971866
II	14971931	14972149
II	15004697	15004891
II	15010550	15010706
II	15091663	15091832
II	15110147	15110330
II	15119878	15120232
II	15213621	15213883
II	15227222	15227405
II	15230022	15230191
II	15232842	15233001
II	15243945	15244082
II	15244149	15244293
II	15246252	15246553
II	15246693	15246828
III	86434	86663
III	86799	86923
III	87220	87442
III	232791	232962
III	355443	355598
III	598300	598479
III	651772	651933
III	792446	792614
III	793700	793868
III	852488	852697
III	889075	889230
III	931430	931665
III	982501	982748
III	1080671	1080828
III	1218498	1218670
III	1222344	1222508
III	1232999	1233171
III	1418816	1418973
III	1436314	1436508
III	1756218	1756392
III	1757349	1757572
III	1760568	1760793
III	1785900	1786075
III	1819245	1819476
III	1850068	1850228
III	1850388	1850572
III	1864062	1864250
III	1870874	1871179
III	1876094	1876269
III	1876723	1876886
III	1877180	1877346
III	1877441	1877590
III	1879689	1879866
III	1880003	1880197
III	1991640	1991823
III	2017876	2018068
III	2035156	2035355
III	2041020	2041200
III	2100775	2100919
III	2101997	2102166
III	2211951	2212214
III	2327167	2327357
III	2327765	2327936
III	2458429	2458583
III	2461150	2461320
III	2461472	2461596
III	2461691	2461820
III	2481427	2481668
III	2483486	2483649
III	2485816	2486064
III	2528514	2528612
III	2528727	2528907
III	2529059	2529188
III	2571479	2571702
III	2571886	2572047
III	2575816	2576029
III	2576201	2576381
III	2576515	2576711
III	2577711	2577873
III	2598486	2598906
III	2599086	2599307
III	2709032	2709400
III	2725447	2725691
III	2725946	2726113
III	2734311	2734480
III	2771132	2771481
III	2771824	2771981
III	2781859	2782049
III	2782103	2782274
III	2785977	2786134
III	2788058	2788238
III	2788376	2788486
III	2790620	2790839
III	2804503	2804698
III	2877851	2878167
III	2878739	2878910
III	2946583	2946972
III	2984632	2984803
III	2986525	2986694
III	2987426	2987561
III	2987705	2987885
III	2988595	2988807
III	3068036	3068189
III	3078467	3078636
III	3085333	3085508
III	3086313	3086483
III	3087243	3087404
III	3087537	3087719
III	3087951	3088148
III	3088685	3088927
III	3089223	3089356
III	3089766	3089937
III	3090073	3090246
III	3091908	3092364
III	3099600	3099807
III	3115298	3115453
III	3115718	3116010
III	3127171	3127341
III	3127467	3127629
III	3134240	3134419
III	3155427	3155598
III	3155757	3155916
III	3160235	3160492
III	3161091	3161256
III	3161407	3161585
III	3162066	3162327
III	3171467	3171701
III	3198969	3199131
III	3204941	3205136
III	3209594	3209766
III	3212251	3212449
III	3221873	3222136
III	3294163	3294612
III	3389888	3390004
III	3390169	3390344
III	3390408	3390590
III	3391263	3391423
III	3391540	3391667
III	3393745	3393931
III	3396038	3396138
III	3396237	3396445
III	3396601	3396737
III	3398599	3398751
III	3404341	3404485
III	3404574	3404781
III	3456336	3456494
III	3468870	3469054
III	3469316	3469488
III	3470108	3470273
III	3471052	3471265
III	3471428	3471581
III	3487618	3487800
III	3493313	3493485
III	3493854	3493972
III	3494067	3494212
III	3505289	3505448
III	3508611	3508785
III	3511604	3511752
III	3511849	3512005
III	3534138	3534506
III	3541170	3541336
III	3637976	3638145
III	3656842	3657000
III	3657153	3657447
III	3668112	3668275
III	3694013	3694177
III	3698696	3698849
III	3698967	3699127
III	3702079	3702250
III	3711679	3711833
III	3714982	3715178
III	3726571	3726729
III	3727250	3727440
III	3727830	3728003
III	3732704	3732944
III	3733641	3733808
III	3735560	3735801
III	3795519	3795678
III	3800699	3800890
III	3840197	3840407
III	3852031	3852251
III	3867499	3867659
III	3901826	3901966
III	3902083	3902218
III	3902383	3902551
III	3919755	3919933
III	4013644	4013807
III	4014545	4014710
III	4015206	4015411
III	4019926	4020084
III	4022697	4022861
III	4024819	4024988
III	4054463	4054644
III	4055361	4055527
III	4092921	4093099
III	4098260	4098495
III	4098640	4098796
III	4153439	4153611
III	4161334	4161514
III	4169383	4169572
III	4196087	4196299
III	4205863	4206013
III	4227094	4227256
III	4240785	4240931
III	4241037	4241180
III	4241584	4241769
III	4242280	4242426
III	4244579	4244760
III	4263433	4263601
III	4282799	4282972
III	4291396	4291551
III	4292511	4292679
III	4293041	4293236
III	4296129	4296294
III	4301224	4301388
III	4302664	4302817
III	4302884	4303040
III	4313130	4313354
III	4321792	4322118
III	4342277	4342587
III	4412740	4412913
III	4413798	4413964
III	4414087	4414208
III	4416326	4416490
III	4419440	4419595
III	4420767	4420925
III	4421405	4421590
III	4426961	4427247
III	4427415	4427584
III	4428282	4428429
III	4434459	4434703
III	4439662	4439888
III	4440041	4440151
III	4468195	4468363
III	4469990	4470156
III	4475585	4475741
III	4488875	4489173
III	4545305	4545461
III	4546427	4546731
III	4550755	4550934
III	4561231	4561401
III	4564990	4565149
III	4565235	4565361
III	4595937	4596152
III	4649930	4650135
III	4653980	4654159
III	4668919	4669094
III	4698299	4698473
III	4743149	4743352
III	4747735	4747910
III	4754263	4754421
III	4757108	4757268
III	4779077	4779204
III	4779312	4779457
III	4782107	4782301
III	4783020	4783184
III	4792687	4792844
III	4800086	4800251
III	4856190	4856391
III	4891100	4891319
III	4900381	4900585
III	4906951	4907126
III	4918031	4918241
III	4932402	4932574
III	4947830	4947982
III	4948041	4948186
III	4959653	4959830
III	4984867	4985079
III	4987734	4987932
III	4998966	4999139
III	4999182	4999348
III	5002468	5002668
III	5018221	5018396
III	5024491	5024660
III	5047863	5048053
III	5080880	5081021
III	5081130	5081325
III	5084334	5084518
III	5102509	5102668
III	5134177	5134356
III	5151629	5151803
III	5158152	5158332
III	5199731	5199884
III	5200045	5200208
III	5201065	5201216
III	5207145	5207302
III	5209061	5209251
III	5209366	5209468
III	5210212	5210371
III	5213805	5213963
III	5228091	5228249
III	5236514	5236694
III	5237524	5237713
III	5248707	5248863
III	5256127	5256328
III	5267973	5268146
III	5275044	5275311
III	5275422	5275543
III	5278038	5278202
III	5278295	5278426
III	5295279	5295407
III	5295515	5295659
III	5305600	5305957
III	5344502	5344660
III	5345112	5345280
III	5368703	5368877
III	5375175	5375472
III	5380511	5380894
III	5448292	5448449
III	5483845	5483943
III	5484055	5484224
III	5500436	5500590
III	5500724	5500871
III	5543137	5543354
III	5543715	5543837
III	5543921	5544100
III	5552832	5553048
III	5591831	5592055
III	5594823	5594966
III	5595064	5595216
III	5602395	5602603
III	5604212	5604361
III	5662921	5663115
III	5663637	5663788
III	5675856	5676057
III	5679055	5679208
III	5680932	5681081
III	5681200	5681347
III	5682802	5682974
III	5688658	5688839
III	5689330	5689515
III	5698029	5698190
III	5698307	5698483
III	5701512	5701772
III	5706342	5706503
III	5727881	5728129
III	5790700	5790858
III	5790968	5791113
III	5798138	5798303
III	5805192	5805358
III	5827523	5827695
III	5834208	5834383
III	5834475	5834613
III	5834763	5834882
III	5855579	5855733
III	5855879	5856105
III	5864012	5864200
III	5873606	5873742
III	5873865	5874029
III	5876374	5876529
III	5903318	5903480
III	5923525	5923695
III	5939157	5939381
III	5949560	5949720
III	5958547	5958841
III	5964064	5964243
III	5988540	5988748
III	6113973	6114140
III	6168773	6168940
III	6177156	6177339
III	6195694	6195885
III	6198529	6198713
III	6198800	6198945
III	6206302	6206575
III	6210761	6210922
III	6283113	6283303
III	6375094	6375298
III	6375444	6375577
III	6383008	6383201
III	6383322	6383440
III	6389407	6389569
III	6389701	6389818
III	6411290	6411468
III	6442613	6442783
III	6444022	6444194
III	6447243	6447425
III	6453791	6453946
III	6454157	6454336
III	6460984	6461139
III	6464397	6464553
III	6464983	6465194
III	6471953	6472140
III	6563656	6563993
III	6577118	6577297
III	6591346	6591707
III	6591896	6592040
III	6592208	6592382
III	6607971	6608080
III	6608205	6608423
III	6617147	6617312
III	6618916	6619104
III	6620345	6620517
III	6728592	6728760
III	6874191	6874426
III	6899945	6900151
III	6936295	6936562
III	6937160	6937356
III	6972022	6972180
III	6975192	6975356
III	7088267	7088452
III	7101414	7101581
III	7104155	7104314
III	7153101	7153275
III	7177082	7177246
III	7179762	7179917
III	7187140	7187306
III	7187458	7187597
III	7189830	7189993
III	7195644	7195838
III	7205948	7206144
III	7208030	7208192
III	7211775	7211963
III	7223686	7223844
III	7226227	7226405
III	7235755	7235894
III	7238102	7238305
III	7241995	7242154
III	7242273	7242410
III	7306178	7306375
III	7310780	7311049
III	7324430	7324605
III	7325431	7325605
III	7334648	7334841
III	7336307	7336464
III	7339235	7339415
III	7373775	7373954
III	7463544	7463719
III	7463778	7463905
III	7468371	7468535
III	7468975	7469145
III	7494309	7494498
III	7504137	7504307
III	7522478	7522644
III	7525698	7525861
III	7571570	7571738
III	7571790	7571958
III	7575611	7575802
III	7699801	7699975
III	7710585	7710785
III	7792622	7792801
III	7823828	7824007
III	7829016	7829236
III	7833021	7833184
III	7853448	7853619
III	7853686	7853838
III	7854607	7854774
III	7880907	7881066
III	7887536	7887693
III	7926403	7926565
III	7928825	7929007
III	7971214	7971362
III	7971445	7971603
III	7973201	7973494
III	7977888	7978074
III	7984093	7984258
III	7986663	7986881
III	7991055	7991242
III	8013973	8014144
III	8015021	8015192
III	8015964	8016137
III	8021039	8021197
III	8029628	8029820
III	8043910	8044077
III	8080457	8080663
III	8093712	8093864
III	8101073	8101233
III	8105189	8105377
III	8106155	8106325
III	8109134	8109303
III	8116396	8116574
III	8130395	8130649
III	8133076	8133252
III	8135839	8136019
III	8157660	8157828
III	8173243	8173413
III	8224312	8224481
III	8231438	8231605
III	8247861	8248033
III	8310344	8310511
III	8315261	8315424
III	8324982	8325168
III	8358311	8358474
III	8363302	8363503
III	8381358	8381527
III	8386141	8386310
III	8398176	8398329
III	8398448	8398585
III	8407524	8407687
III	8411593	8411753
III	8412530	8412690
III	8437124	8437306
III	8440265	8440417
III	8440483	8440618
III	8447037	8447236
III	8450942	8451143
III	8451637	8451821
III	8479575	8479847
III	8492022	8492244
III	8496257	8496425
III	8618668	8618863
III	8638784	8638945
III	8639070	8639195
III	8646526	8646704
III	8651050	8651219
III	8652205	8652326
III	8652433	8652584
III	8670037	8670220
III	8675082	8675270
III	8685634	8685806
III	8689247	8689469
III	8694055	8694210
III	8729009	8729189
III	8729429	8729600
III	8732404	8732552
III	8755346	8755512
III	8755754	8755933
III	8763167	8763358
III	8774741	8774900
[truncated: 1,541 more rows]

## Sheet: HIM-17 motifs
Table S1: motif enrichment in C. elegans HIM-17 peaks. Significant motifs (E-valuse < 0.001) were identified using MEME.
MOTIF_INDEX	MOTIF_SOURCE	MOTIF_ID	ALT_ID	CONSENSUS	WIDTH	SITES	E-VALUE	COMMENTS
1	MEME	GTRTGCGCCTTTAAA	MEME-1	GTRTGCGCCTTTAAA	15	2869	6.8E-942	Identified in our work as m1
2	MEME	GGTCTCGMCACGA	MEME-2	GGTCTCGMCACGA	13	2608	1.7E-803	Identified in our work as m2
3	MEME	TACTGTAR	MEME-3	TACTGTAR	8	2408	1.8E-617
4	MEME	GGTACCGTATTTTTGGCGCAAAA	MEME-4	GGTACCGTATTTTTGGCGCAAAA	23	713	1.2e-160
5	MEME	AAAATTCCGCAGMAACRAAAKTTTGAAA	MEME-5	AAAATTCCGCAGMAACRAAAKTTTGAAA	28	732	2.7e-137

## Sheet: him-17 DE analysis
Table S1: differential gene expression analysis in wild-type vs him-17 (DESeq2 output)
WormBase Gene ID	Public Name	Sequence Name	baseMean	log2FoldChange	lfcSE	stat	pvalue	padj
WBGene00019388	K04F1.9	K04F1.9	33.7244	-8.76734	1.53259	-5.72062	1.06139e-08	1.2111e-07
WBGene00020326	math-38	T07H3.3	92.5858	-7.78269	1.0652	-7.30633	2.74532e-13	5.57889e-12
WBGene00019421	K05F6.10	K05F6.10	14.0469	-7.51068	1.63536	-4.59269	4.37578e-06	3.15401e-05
WBGene00008014	fbxa-172	C38D9.6	10.6779	-7.12322	1.69615	-4.19964	2.67345e-05	0.000162454
WBGene00017142	EEED8.14	EEED8.14	401.478	-5.63225	0.300339	-18.7529	1.83175e-78	7.07252e-76
WBGene00009859	clec-33	F49A5.7	3.03628	-5.31254	2.21371	-2.39983	0.0164025	NA
WBGene00009998	klf-2	F53F8.1	3.02264	-5.28796	2.21094	-2.39173	0.0167693	NA
WBGene00013939	ZK218.5	ZK218.5	7.29344	-5.0552	1.94201	-2.60308	0.00923902	0.0266913
WBGene00017141	EEED8.13	EEED8.13	43.7481	-4.85263	0.696604	-6.96613	3.25782e-12	5.83223e-11
WBGene00014070	srxa-9	ZK678.4	2.05812	-4.73889	2.48713	-1.90537	0.0567324	NA
WBGene00016673	ttbk-6	C45G9.1	2.05812	-4.73889	2.48713	-1.90537	0.0567324	NA
WBGene00017451	lido-14	F14D2.2	2.05812	-4.73889	2.48713	-1.90537	0.0567324	NA
WBGene00235133	T26H5.14	T26H5.14	2.05812	-4.73889	2.48713	-1.90537	0.0567324	NA
WBGene00050875	bah-1	ZK1025.7	1.79994	-4.51711	2.8785	-1.56926	0.116588	NA
WBGene00009873	F49C12.3	F49C12.3	1.71178	-4.5044	2.89625	-1.55525	0.119887	NA
WBGene00021772	math-45	Y51H7BM.1	48.9943	-4.48902	0.618983	-7.25225	4.09897e-13	8.13305e-12
WBGene00016930	madf-6	C54G6.1	271.381	-4.44494	0.274401	-16.1987	5.14801e-59	1.31329e-56
WBGene00011387	T02G6.4	T02G6.4	1.68449	-4.42559	2.72649	-1.62318	0.104551	NA
WBGene00044125	srsx-16	C39H7.9	1.68449	-4.42559	2.72649	-1.62318	0.104551	NA
WBGene00007985	swah-1	C36F7.2	370.241	-4.41751	0.236668	-18.6655	9.45283e-78	3.46265e-75
WBGene00015615	fbxc-48	C08G5.2	1.58269	-4.38161	2.75671	-1.58944	0.111962	NA
WBGene00005195	srg-38	T19C4.8	1.56904	-4.33492	2.74429	-1.57962	0.114195	NA
WBGene00005447	srh-240	F37B4.13	1.56904	-4.33492	2.74429	-1.57962	0.114195	NA
WBGene00008630	nhr-175	F09F3.10	1.56904	-4.33492	2.74429	-1.57962	0.114195	NA
WBGene00017704	F22E5.2	F22E5.2	1.4536	-4.23944	2.80711	-1.51025	0.130979	NA
WBGene00304785	C36C9.11	C36C9.11	1.43995	-4.19438	3.10361	-1.35145	0.176551	NA
WBGene00304786	C36C9.12	C36C9.12	1.43995	-4.19438	3.10361	-1.35145	0.176551	NA
WBGene00008010	C38D9.2	C38D9.2	4663.11	-4.15611	0.105321	-39.4615	0	0
WBGene00003672	nhr-82	F41D3.1	1.33815	-4.13673	2.9176	-1.41785	0.156233	NA
WBGene00010636	K07F5.8	K07F5.8	1.33815	-4.13673	2.9176	-1.41785	0.156233	NA
WBGene00020785	T25B2.1	T25B2.1	1.33815	-4.13673	2.9176	-1.41785	0.156233	NA
WBGene00019495	sdz-24	K07E8.3	163.737	-4.10597	0.322131	-12.7463	3.26927e-37	3.45961e-35
WBGene00000695	col-121	F56D5.1	34.0934	-4.09508	0.688047	-5.95174	2.65302e-09	3.31883e-08
WBGene00013101	Y51H4A.5	Y51H4A.5	18.7946	-4.07117	0.939126	-4.33506	1.45718e-05	9.40679e-05
WBGene00194696	EEED8.18	EEED8.18	3.70721	-4.04481	2.07114	-1.95295	0.0508261	NA
WBGene00007484	C09G1.2	C09G1.2	1.20905	-3.96597	3.0087	-1.31817	0.187448	NA
WBGene00016743	srb-15	C48B6.5	1.20905	-3.96597	3.0087	-1.31817	0.187448	NA
WBGene00021172	Y8A9A.3	Y8A9A.3	1.20905	-3.96597	3.0087	-1.31817	0.187448	NA
WBGene00021729	Y49F6C.7	Y49F6C.7	1.20905	-3.96597	3.0087	-1.31817	0.187448	NA
WBGene00044801	ZC262.9	ZC262.9	6.95301	-3.96041	1.49439	-2.65019	0.00804473	0.0237305
WBGene00044802	ZC262.10	ZC262.10	6.95301	-3.96041	1.49439	-2.65019	0.00804473	0.0237305
WBGene00021513	Y41D4B.6	Y41D4B.6	13.573	-3.93412	1.05115	-3.74268	0.000182067	0.000891062
WBGene00001828	hch-1	F40E10.1	199.954	-3.90472	0.297782	-13.1127	2.78525e-39	3.34371e-37
WBGene00206500	F55C9.15	F55C9.15	3.24543	-3.87142	2.12901	-1.81841	0.0690008	NA
WBGene00005150	sre-2	C41C4.2	1.09361	-3.84137	3.13629	-1.22481	0.220646	NA
WBGene00020946	W02D7.11	W02D7.11	1.09361	-3.84137	3.13629	-1.22481	0.220646	NA
WBGene00016845	C50F7.5	C50F7.5	187.378	-3.82365	0.68429	-5.58776	2.30012e-08	2.49124e-07
WBGene00009773	lipl-2	F46B6.8	153.729	-3.80001	0.342426	-11.0973	1.29303e-28	8.71331e-27
WBGene00009836	fbxa-185	F47H4.4	6.23303	-3.79657	1.53796	-2.46858	0.013565	0.0366662
WBGene00005496	srh-292	Y94A7B.1	1.07996	-3.77845	3.44446	-1.09697	0.272656	NA
WBGene00010468	K01D12.9	K01D12.9	1.07996	-3.77845	3.44446	-1.09697	0.272656	NA
WBGene00022537	ZC190.2	ZC190.2	1.07996	-3.77845	3.44446	-1.09697	0.272656	NA
WBGene00044777	T02B11.9	T02B11.9	1.07996	-3.77845	3.44446	-1.09697	0.272656	NA
WBGene00009857	clec-28	F49A5.5	6.11759	-3.77202	1.54777	-2.43706	0.014807	0.0393917
WBGene00005815	srw-68	F18E3.4	5.88669	-3.72121	1.57832	-2.3577	0.0183885	0.0472308
WBGene00044541	K09H11.11	K09H11.11	2.98742	-3.71776	2.17587	-1.70863	0.08752	NA
WBGene00001223	ehn-3	ZK616.10	0.978161	-3.69838	3.54848	-1.04224	0.297299	NA
WBGene00043327	F45D11.7	F45D11.7	0.978161	-3.69838	3.54848	-1.04224	0.297299	NA
WBGene00043328	F45D11.11	F45D11.11	0.978161	-3.69838	3.54848	-1.04224	0.297299	NA
WBGene00003717	nhr-127	T13F3.3	5.84557	-3.67707	1.55789	-2.36029	0.0182604	0.0470034
WBGene00005163	srg-5	T12A2.11	0.964515	-3.6283	3.30447	-1.098	0.272206	NA
WBGene00007747	C26E1.1	C26E1.1	0.964515	-3.6283	3.30447	-1.098	0.272206	NA
WBGene00010121	F55G7.3	F55G7.3	0.964515	-3.6283	3.30447	-1.098	0.272206	NA
WBGene00015730	srt-1	C13B7.1	0.964515	-3.6283	3.30447	-1.098	0.272206	NA
WBGene00021504	Y41D4A.1	Y41D4A.1	0.964515	-3.6283	3.30447	-1.098	0.272206	NA
WBGene00021568	srt-2	Y45G12C.5	0.964515	-3.6283	3.30447	-1.098	0.272206	NA
WBGene00022733	tmem-17	ZK418.3	0.964515	-3.6283	3.30447	-1.098	0.272206	NA
WBGene00304816	R11G1.11	R11G1.11	0.964515	-3.6283	3.30447	-1.098	0.272206	NA
WBGene00008905	F17B5.1	F17B5.1	19.4237	-3.62387	0.87432	-4.14479	3.40121e-05	0.000201366
WBGene00008621	F09C8.1	F09C8.1	549.394	-3.62356	0.177759	-20.3847	2.28495e-92	1.30571e-89
WBGene00000469	ces-2	ZK909.4	106.082	-3.62134	0.375731	-9.63812	5.51868e-22	2.33254e-20
WBGene00008593	clec-227	F08H9.5	44.1773	-3.60966	0.56052	-6.43984	1.19596e-10	1.79847e-09
WBGene00017134	EEED8.3	EEED8.3	1617.14	-3.6006	0.138546	-25.9885	6.67267e-149	1.19157e-145
WBGene00017219	F07F6.7	F07F6.7	58.7729	-3.55915	0.491005	-7.24869	4.20809e-13	8.31491e-12
WBGene00019692	fubl-4	M01A10.1	723.655	-3.55774	0.165	-21.5621	4.07742e-103	2.77381e-100
WBGene00015380	C03B1.10	C03B1.10	2.72924	-3.55591	2.45166	-1.45041	0.146945	NA
WBGene00000468	ces-1	F43G9.11	13.1503	-3.52923	1.00634	-3.507	0.000453197	0.00199395
WBGene00010893	cutl-9	M28.1	28.6626	-3.51926	2.15503	-1.63305	0.102459	0.192242
WBGene00001864	him-5	D1086.4	288.871	-3.50076	0.228763	-15.303	7.30056e-53	1.4094e-50
WBGene00001075	dpy-14	H27M09.4	657.359	-3.49584	0.16801	-20.8073	3.71862e-96	2.21351e-93
WBGene00044791	bnc-1	F55C5.11	2.61361	-3.48993	2.33414	-1.49517	0.134871	NA
WBGene00016732	phat-1	C46H11.8	0.849068	-3.46921	3.45409	-1.00438	0.315196	NA
WBGene00019062	F58F12.2	F58F12.2	0.849068	-3.46921	3.45409	-1.00438	0.315196	NA
WBGene00021122	W09G12.8	W09G12.8	0.849068	-3.46921	3.45409	-1.00438	0.315196	NA
WBGene00044212	Y68A4A.13	Y68A4A.13	0.849068	-3.46921	3.45409	-1.00438	0.315196	NA
WBGene00194890	C01B9.4	C01B9.4	0.849068	-3.46921	3.45409	-1.00438	0.315196	NA
WBGene00007241	txt-12	C01G10.16	5.0238	-3.46293	1.59503	-2.17107	0.0299258	NA
WBGene00013147	eyg-1	Y53C12C.1	9.91831	-3.43853	1.15041	-2.98895	0.00279935	0.00963882
WBGene00018459	F45D11.14	F45D11.14	1061.28	-3.408	0.179591	-18.9764	2.67055e-80	1.05976e-77
WBGene00018460	F45D11.15	F45D11.15	1061.28	-3.408	0.179591	-18.9764	2.67055e-80	1.05976e-77
WBGene00018461	F45D11.16	F45D11.16	1061.28	-3.408	0.179591	-18.9764	2.67055e-80	1.05976e-77
WBGene00017788	F25E5.7	F25E5.7	19.2323	-3.38987	0.820842	-4.12975	3.63161e-05	0.000212367
WBGene00017326	dmd-5	F10C1.5	23.9099	-3.38563	0.734717	-4.60807	4.06415e-06	2.94873e-05
WBGene00004170	pqn-90	Y73F8A.8	2.38271	-3.36231	2.31955	-1.44956	0.147182	NA
WBGene00004171	pqn-91	Y73F8A.9	2.38271	-3.36231	2.31955	-1.44956	0.147182	NA
WBGene00009592	F40F12.3	F40F12.3	2.3829	-3.36203	2.31948	-1.44947	0.147205	NA
WBGene00016501	C37C3.9	C37C3.9	1862.15	-3.35467	0.129969	-25.8113	6.6187e-147	1.05061e-143
WBGene00003099	lys-10	F17E9.11	4.65016	-3.32915	1.63378	-2.0377	0.0415797	NA
WBGene00014057	ZK673.1	ZK673.1	250.743	-3.31883	0.24583	-13.5005	1.55361e-41	2.07428e-39
WBGene00195077	T24E12.13	T24E12.13	13.7334	-3.31389	0.961172	-3.44776	0.000565266	0.00242213
WBGene00019717	trx-3	M01H9.1	36.4675	-3.29751	0.606117	-5.44039	5.31638e-08	5.4877e-07
WBGene00014926	Y57G11C.30	Y57G11C.30	2.26727	-3.29598	2.34436	-1.40592	0.159748	NA
WBGene00011665	T09F5.1	T09F5.1	6.80217	-3.29578	1.35128	-2.439	0.0147279	0.0392177
WBGene00269394	F59H6.15	F59H6.15	2.26745	-3.29569	2.34429	-1.40584	0.159773	NA
WBGene00013145	cutl-2	Y53C12B.6	54.0098	-3.29101	0.494586	-6.65407	2.85089e-11	4.62815e-10
WBGene00009926	noah-2	F52B11.3	646.835	-3.2907	0.167939	-19.5946	1.72002e-85	8.4732e-83
WBGene00005681	sru-18	T04A11.9	0.733621	-3.28387	3.97903	-0.825294	0.409205	NA
WBGene00009891	scl-10	F49E11.5	0.733621	-3.28387	3.97903	-0.825294	0.409205	NA
WBGene00022809	ZK697.14	ZK697.14	0.733621	-3.28387	3.97903	-0.825294	0.409205	NA
WBGene00219476	D1046.16	D1046.16	0.733621	-3.28387	3.97903	-0.825294	0.409205	NA
WBGene00011175	R09E10.5	R09E10.5	66.5463	-3.26821	0.459039	-7.11968	1.08179e-12	2.0661e-11
WBGene00000708	col-135	M199.5	2129.35	-3.26473	0.116534	-28.0153	1.0584e-172	2.52004e-169
WBGene00010062	lipl-1	F54F3.3	99.796	-3.26409	0.365284	-8.93575	4.0441e-19	1.35302e-17
WBGene00022096	Y69A2AR.25	Y69A2AR.25	57.2126	-3.24465	0.481229	-6.74242	1.55774e-11	2.59369e-10
WBGene00012186	mlt-11	W01F3.3	309.814	-3.24128	0.24308	-13.3342	1.46369e-40	1.8838e-38
WBGene00009042	F22B5.4	F22B5.4	34.8376	-3.2334	0.600137	-5.38776	7.134e-08	7.20257e-07
WBGene00000213	asm-3	W03G1.7	89.8244	-3.21029	0.412671	-7.77928	7.29364e-15	1.71095e-13
WBGene00044206	T26H5.9	T26H5.9	8.47818	-3.19695	1.26001	-2.53725	0.0111728	0.031248
WBGene00044359	C16C4.17	C16C4.17	8.47892	-3.19633	1.25998	-2.53681	0.0111866	0.0312632
WBGene00003098	lys-9	C54C8.6	0.719974	-3.19249	4.0373	-0.790749	0.42909	NA
WBGene00005104	srd-26	T02B5.4	0.719974	-3.19249	4.0373	-0.790749	0.42909	NA
WBGene00005725	srv-14	Y105C5B.4	0.719974	-3.19249	4.0373	-0.790749	0.42909	NA
WBGene00007559	C14A4.8	C14A4.8	0.719974	-3.19249	4.0373	-0.790749	0.42909	NA
WBGene00008163	C47F8.7	C47F8.7	0.719974	-3.19249	4.0373	-0.790749	0.42909	NA
WBGene00008250	srsx-29	C51E3.4	0.719974	-3.19249	4.0373	-0.790749	0.42909	NA
WBGene00009235	F28H6.7	F28H6.7	0.719974	-3.19249	4.0373	-0.790749	0.42909	NA
WBGene00010173	F56H6.13	F56H6.13	0.719974	-3.19249	4.0373	-0.790749	0.42909	NA
WBGene00012246	fbxa-131	W04E12.1	0.719974	-3.19249	4.0373	-0.790749	0.42909	NA
WBGene00012402	sfxn-1.3	Y6E2A.9	0.719974	-3.19249	4.0373	-0.790749	0.42909	NA
WBGene00012616	dct-14	Y38H6C.3	0.719974	-3.19249	4.0373	-0.790749	0.42909	NA
WBGene00012893	Y45F10D.15	Y45F10D.15	0.719974	-3.19249	4.0373	-0.790749	0.42909	NA
WBGene00013937	ZK218.3	ZK218.3	0.719974	-3.19249	4.0373	-0.790749	0.42909	NA
WBGene00016092	cyp-33B1	C25E10.2	0.719974	-3.19249	4.0373	-0.790749	0.42909	NA
WBGene00016153	C27A2.5	C27A2.5	0.719974	-3.19249	4.0373	-0.790749	0.42909	NA
WBGene00017172	F02C9.1	F02C9.1	0.719974	-3.19249	4.0373	-0.790749	0.42909	NA
WBGene00018165	F38A5.8	F38A5.8	0.719974	-3.19249	4.0373	-0.790749	0.42909	NA
WBGene00018558	srt-20	F47D2.7	0.719974	-3.19249	4.0373	-0.790749	0.42909	NA
WBGene00019186	fbxb-58	H11E01.1	0.719974	-3.19249	4.0373	-0.790749	0.42909	NA
WBGene00019253	H31G24.1	H31G24.1	0.719974	-3.19249	4.0373	-0.790749	0.42909	NA
WBGene00021477	srbc-64	Y39G10AR.22	0.719974	-3.19249	4.0373	-0.790749	0.42909	NA
WBGene00044662	F26G1.9	F26G1.9	0.719974	-3.19249	4.0373	-0.790749	0.42909	NA
WBGene00206502	T01B7.13	T01B7.13	0.719974	-3.19249	4.0373	-0.790749	0.42909	NA
WBGene00219383	Y61B8A.6	Y61B8A.6	0.719974	-3.19249	4.0373	-0.790749	0.42909	NA
WBGene00018751	F53C3.7	F53C3.7	4.18819	-3.1891	1.75552	-1.81661	0.0692768	NA
WBGene00007479	C09F9.2	C09F9.2	609.549	-3.18572	0.180513	-17.6482	1.05114e-69	3.195e-67
WBGene00008102	C44H9.7	C44H9.7	16.7393	-3.18232	0.917723	-3.46763	0.000525066	0.00226825
WBGene00019618	K10C2.2	K10C2.2	2.13836	-3.18214	2.41005	-1.32036	0.186714	NA
WBGene00017500	pud-2.2	F15E11.14	7849.5	-3.15901	0.127331	-24.8095	7.07586e-136	1.01086e-132
WBGene00017490	pud-2.1	F15E11.1	7849.37	-3.15899	0.12737	-24.8016	8.62571e-136	1.12024e-132
WBGene00045412	C25F9.12	C25F9.12	8.33599	-3.15653	1.21554	-2.59682	0.00940921	0.027079
WBGene00006284	str-258	C01B4.3	2.03637	-3.15247	2.46179	-1.28056	0.20035	NA
WBGene00021217	Y19D10A.2	Y19D10A.2	2.03637	-3.15247	2.46179	-1.28056	0.20035	NA
WBGene00018824	F54E2.2	F54E2.2	2.03656	-3.15214	2.46171	-1.28047	0.200381	NA
WBGene00001858	hil-7	C01B10.5	82.2169	-3.13915	0.393605	-7.9754	1.51888e-15	3.76713e-14
WBGene00008009	fbxa-171	C38D9.1	2.02273	-3.10692	2.43001	-1.27856	0.201052	NA
WBGene00006956	wrt-10	ZK1290.8	170.255	-3.08446	0.282688	-10.9112	1.01939e-27	6.4438e-26
WBGene00001069	dpy-7	F46C8.6	47.3465	-3.08061	0.519831	-5.92618	3.1006e-09	3.82845e-08
WBGene00005018	sqt-3	F23H12.4	509.956	-3.04825	0.174281	-17.4905	1.69394e-68	4.83991e-66
WBGene00044719	clec-172	K03H6.7	15.4899	-3.04789	0.873358	-3.48986	0.000483276	0.00210426
WBGene00006366	sym-1	C44H4.3	557.449	-3.04706	0.18529	-16.4448	9.13567e-61	2.41689e-58
WBGene00016549	C40A11.6	C40A11.6	34.8824	-3.04467	0.587706	-5.18061	2.21162e-07	2.03577e-06
WBGene00018433	ceh-82	F45C12.2	31.0406	-3.0408	0.628723	-4.83647	1.32162e-06	1.04486e-05
WBGene00001725	grl-16	Y65B4BR.6	1.90728	-3.02784	2.47437	-1.22368	0.221073	NA
WBGene00008712	F11E6.9	F11E6.9	1.90728	-3.02784	2.47437	-1.22368	0.221073	NA
WBGene00022007	mpst-6	Y59H11AM.3	7.61565	-3.01518	1.24754	-2.4169	0.0156533	0.0412511
WBGene00021236	pud-1.2	Y19D10B.7	5951.66	-2.99969	0.128966	-23.2596	1.13665e-119	1.08255e-116
WBGene00012070	T26H5.8	T26H5.8	17.0707	-2.99175	0.889722	-3.36257	0.000772203	0.00317185
WBGene00000928	dao-2	M03A1.7	274.808	-2.99128	0.237033	-12.6196	1.64558e-36	1.65555e-34
WBGene00017499	pud-1.1	F15E11.13	6071.74	-2.98954	0.128967	-23.1807	7.1254e-119	6.36209e-116
WBGene00009768	F46B6.2	F46B6.2	1.89363	-2.97737	2.53699	-1.17358	0.240563	NA
WBGene00017307	F09F9.2	F09F9.2	1.89363	-2.97737	2.53699	-1.17358	0.240563	NA
WBGene00017562	F18C5.9	F18C5.9	1.89363	-2.97737	2.53699	-1.17358	0.240563	NA
WBGene00022689	math-48	ZK250.6	1.89382	-2.97703	2.5369	-1.17349	0.2406	NA
WBGene00003520	nas-1	F45G2.1	0.604527	-2.96582	3.9721	-0.746664	0.455266	NA
WBGene00005123	srd-45	F17A2.7	0.604527	-2.96582	3.9721	-0.746664	0.455266	NA
WBGene00005531	sri-19	Y69E1A.6	0.604527	-2.96582	3.9721	-0.746664	0.455266	NA
WBGene00005909	srx-18	C47A10.8	0.604527	-2.96582	3.9721	-0.746664	0.455266	NA
WBGene00005977	srx-86	F38B7.7	0.604527	-2.96582	3.9721	-0.746664	0.455266	NA
WBGene00006110	str-45	T09F5.3	0.604527	-2.96582	3.9721	-0.746664	0.455266	NA
WBGene00007364	stdh-3	C06B3.5	0.604527	-2.96582	3.9721	-0.746664	0.455266	NA
WBGene00008056	nhr-164	C41G6.5	0.604527	-2.96582	3.9721	-0.746664	0.455266	NA
WBGene00008231	tag-329	C50F4.3	0.604527	-2.96582	3.9721	-0.746664	0.455266	NA
WBGene00009791	F46F3.3	F46F3.3	0.604527	-2.96582	3.9721	-0.746664	0.455266	NA
WBGene00009856	clec-24	F49A5.4	0.604527	-2.96582	3.9721	-0.746664	0.455266	NA
WBGene00010180	nhr-192	F57A8.5	0.604527	-2.96582	3.9721	-0.746664	0.455266	NA
WBGene00010662	K08E3.2	K08E3.2	0.604527	-2.96582	3.9721	-0.746664	0.455266	NA
WBGene00011657	T09E11.8	T09E11.8	0.604527	-2.96582	3.9721	-0.746664	0.455266	NA
WBGene00013277	sre-41	Y57A10B.5	0.604527	-2.96582	3.9721	-0.746664	0.455266	NA
WBGene00013411	Y64G10A.1	Y64G10A.1	0.604527	-2.96582	3.9721	-0.746664	0.455266	NA
WBGene00015006	B0041.1	B0041.1	0.604527	-2.96582	3.9721	-0.746664	0.455266	NA
WBGene00015411	srz-60	C04C3.1	0.604527	-2.96582	3.9721	-0.746664	0.455266	NA
WBGene00015530	C06E4.1	C06E4.1	0.604527	-2.96582	3.9721	-0.746664	0.455266	NA
WBGene00016464	C36B7.1	C36B7.1	0.604527	-2.96582	3.9721	-0.746664	0.455266	NA
WBGene00016669	ilys-2	C45G7.2	0.604527	-2.96582	3.9721	-0.746664	0.455266	NA
WBGene00019036	irld-36	F58E1.4	0.604527	-2.96582	3.9721	-0.746664	0.455266	NA
WBGene00021173	Y8A9A.4	Y8A9A.4	0.604527	-2.96582	3.9721	-0.746664	0.455266	NA
WBGene00021488	srab-23	Y40B10A.3	0.604527	-2.96582	3.9721	-0.746664	0.455266	NA
WBGene00021490	Y40B10A.5	Y40B10A.5	0.604527	-2.96582	3.9721	-0.746664	0.455266	NA
WBGene00022352	Y82E9BR.20	Y82E9BR.20	0.604527	-2.96582	3.9721	-0.746664	0.455266	NA
WBGene00022405	srsx-6	Y97E10B.3	0.604527	-2.96582	3.9721	-0.746664	0.455266	NA
WBGene00022507	ZC21.8	ZC21.8	0.604527	-2.96582	3.9721	-0.746664	0.455266	NA
WBGene00077576	C15H11.13	C15H11.13	0.604527	-2.96582	3.9721	-0.746664	0.455266	NA
WBGene00194870	F53A2.11	F53A2.11	0.604527	-2.96582	3.9721	-0.746664	0.455266	NA
WBGene00195006	C35B1.9	C35B1.9	0.604527	-2.96582	3.9721	-0.746664	0.455266	NA
WBGene00219330	F18E2.15	F18E2.15	0.604527	-2.96582	3.9721	-0.746664	0.455266	NA
WBGene00000659	col-84	K12D12.3	1.79202	-2.94305	2.55299	-1.15278	0.248999	NA
WBGene00022083	Y69A2AR.12	Y69A2AR.12	77.9681	-2.93393	0.398426	-7.36379	1.78758e-13	3.67973e-12
WBGene00206417	W04H10.6	W04H10.6	5.3482	-2.90833	1.51725	-1.91684	0.0552585	0.117316
WBGene00010534	fbxa-102	K03D7.7	1.77819	-2.88908	2.54132	-1.13684	0.255603	NA
WBGene00012250	W04E12.5	W04E12.5	1.77819	-2.88908	2.54132	-1.13684	0.255603	NA
WBGene00022321	fbxa-25	Y82E9BL.4	1.77819	-2.88908	2.54132	-1.13684	0.255603	NA
WBGene00016422	noah-1	C34G6.6	841.186	-2.88032	0.145909	-19.7405	9.6832e-87	4.94051e-84
WBGene00015781	rml-3	C14F11.6	38.3213	-2.8792	0.556544	-5.17335	2.29937e-07	2.10975e-06
WBGene00018102	math-28	F36H5.3	5.23294	-2.87817	1.46513	-1.96445	0.049478	0.107325
WBGene00016017	C23G10.11	C23G10.11	1.67657	-2.84702	2.78165	-1.0235	0.306071	NA
WBGene00018731	F53A9.8	F53A9.8	526.167	-2.8366	0.210831	-13.4544	2.90017e-41	3.80109e-39
WBGene00022816	fbn-1	ZK783.1	543.378	-2.82795	0.175789	-16.0872	3.13844e-58	7.7303e-56
WBGene00007164	fbxa-139	B0391.9	3.33949	-2.824	1.89944	-1.48675	0.13708	NA
WBGene00008093	lron-1	C44H4.1	5.00205	-2.81669	1.50085	-1.87672	0.060556	NA
WBGene00005834	srw-87	F57G8.4	1.66274	-2.79698	2.58444	-1.08224	0.279147	NA
WBGene00015320	C02B8.1	C02B8.1	23.2523	-2.78836	0.701179	-3.97667	6.98865e-05	0.000381068
WBGene00022006	mpst-5	Y59H11AM.2	6.53569	-2.77298	1.31243	-2.11286	0.0346131	0.0800522
WBGene00011262	pho-8	R13H4.3	29.6178	-2.76745	0.645784	-4.28541	1.82401e-05	0.000114843
WBGene00017498	pud-4	F15E11.12	155.989	-2.76733	0.334337	-8.27707	1.26243e-16	3.40927e-15
WBGene00015426	C04E6.12	C04E6.12	3.31201	-2.76585	1.83401	-1.50809	0.131532	NA
WBGene00005816	srw-69	F18E3.5	4.87277	-2.76448	1.57006	-1.76075	0.0782806	NA
WBGene00269373	M01D1.12	M01D1.12	16.1669	-2.75763	0.850458	-3.24253	0.00118473	0.00458707
WBGene00086554	D1081.12	D1081.12	1.64909	-2.74347	2.82579	-0.97087	0.331613	NA
WBGene00005106	srd-28	M01B2.2	1.64928	-2.74307	2.82567	-0.970765	0.331665	NA
WBGene00016297	fbxc-15	C32B5.4	8.15767	-2.74231	1.20885	-2.26853	0.0232971	0.0575319
WBGene00017501	pud-3	F15E11.15	350.749	-2.72526	0.505629	-5.38983	7.05225e-08	7.13011e-07
WBGene00014103	best-26	ZK849.5	9.50155	-2.72154	1.07544	-2.53063	0.0113857	0.0317203
WBGene00077783	D1054.18	D1054.18	11.2388	-2.72068	1.02114	-2.66435	0.00771365	0.0228957
WBGene00011903	T21E8.5	T21E8.5	3.19675	-2.71729	1.90607	-1.4256	0.153985	NA
WBGene00019646	K11D12.6	K11D12.6	3.19657	-2.71625	1.836	-1.47944	0.139023	NA
WBGene00003043	lip-1	C05B10.1	1309.2	-2.70731	0.125333	-21.601	1.75728e-103	1.32129e-100
WBGene00009035	gfat-2	F22B3.4	10743.9	-2.70318	0.0945607	-28.5867	9.82645e-180	2.80761e-176
WBGene00018297	F41F3.3	F41F3.3	11.1104	-2.70217	1.14522	-2.35953	0.0182981	0.0470833
WBGene00005527	sri-15	F15H9.2	0.489081	-2.69956	4.71532	-0.572509	0.566977	NA
WBGene00005723	srv-12	T04B2.4	0.489081	-2.69956	4.71532	-0.572509	0.566977	NA
WBGene00005761	srw-14	C41G6.8	0.489081	-2.69956	4.71532	-0.572509	0.566977	NA
WBGene00006128	str-66	Y73C8C.5	0.489081	-2.69956	4.71532	-0.572509	0.566977	NA
WBGene00006169	str-118	F57A8.3	0.489081	-2.69956	4.71532	-0.572509	0.566977	NA
WBGene00006283	str-257	C01B4.1	0.489081	-2.69956	4.71532	-0.572509	0.566977	NA
WBGene00008141	C47E8.1	C47E8.1	0.489081	-2.69956	4.71532	-0.572509	0.566977	NA
WBGene00008160	glct-4	C47F8.4	0.489081	-2.69956	4.71532	-0.572509	0.566977	NA
WBGene00008186	best-11	C49A1.3	0.489081	-2.69956	4.71532	-0.572509	0.566977	NA
WBGene00008290	bgnt-1.8	C54C8.2	0.489081	-2.69956	4.71532	-0.572509	0.566977	NA
WBGene00008702	clec-252	F11D11.7	0.489081	-2.69956	4.71532	-0.572509	0.566977	NA
WBGene00008884	nhr-281	F16B12.8	0.489081	-2.69956	4.71532	-0.572509	0.566977	NA
WBGene00011650	glct-1	T09E11.1	0.489081	-2.69956	4.71532	-0.572509	0.566977	NA
WBGene00013502	clec-111	Y71A12B.5	0.489081	-2.69956	4.71532	-0.572509	0.566977	NA
WBGene00014245	ZK1307.2	ZK1307.2	0.489081	-2.69956	4.71532	-0.572509	0.566977	NA
WBGene00016941	C55B6.5	C55B6.5	0.489081	-2.69956	4.71532	-0.572509	0.566977	NA
WBGene00017371	sre-39	F10G7.7	0.489081	-2.69956	4.71532	-0.572509	0.566977	NA
WBGene00017516	F16G10.1	F16G10.1	0.489081	-2.69956	4.71532	-0.572509	0.566977	NA
WBGene00018108	F36H5.10	F36H5.10	0.489081	-2.69956	4.71532	-0.572509	0.566977	NA
WBGene00018244	F40G9.8	F40G9.8	0.489081	-2.69956	4.71532	-0.572509	0.566977	NA
WBGene00018498	F46F5.7	F46F5.7	0.489081	-2.69956	4.71532	-0.572509	0.566977	NA
WBGene00018620	F48G7.9	F48G7.9	0.489081	-2.69956	4.71532	-0.572509	0.566977	NA
WBGene00020440	T12A2.6	T12A2.6	0.489081	-2.69956	4.71532	-0.572509	0.566977	NA
WBGene00020534	fbxc-49	T16A1.3	0.489081	-2.69956	4.71532	-0.572509	0.566977	NA
WBGene00020642	T20H9.6	T20H9.6	0.489081	-2.69956	4.71532	-0.572509	0.566977	NA
WBGene00021216	Y19D10A.1	Y19D10A.1	0.489081	-2.69956	4.71532	-0.572509	0.566977	NA
WBGene00021571	srbc-81	Y45G12C.8	0.489081	-2.69956	4.71532	-0.572509	0.566977	NA
WBGene00044724	R02E4.3	R02E4.3	0.489081	-2.69956	4.71532	-0.572509	0.566977	NA
WBGene00044735	Y19D10A.17	Y19D10A.17	0.489081	-2.69956	4.71532	-0.572509	0.566977	NA
WBGene00044754	Y119C1B.12	Y119C1B.12	0.489081	-2.69956	4.71532	-0.572509	0.566977	NA
WBGene00045067	F07C6.6	F07C6.6	0.489081	-2.69956	4.71532	-0.572509	0.566977	NA
WBGene00045497	K03A11.6	K03A11.6	0.489081	-2.69956	4.71532	-0.572509	0.566977	NA
WBGene00164972	T21E8.7	T21E8.7	0.489081	-2.69956	4.71532	-0.572509	0.566977	NA
WBGene00019231	H23L24.4	H23L24.4	1.54729	-2.6984	2.66882	-1.01108	0.311976	NA
WBGene00010650	K08C9.1	K08C9.1	1.54748	-2.69804	2.66871	-1.01099	0.312022	NA
WBGene00019699	math-34	M01D1.2	21.9422	-2.69717	0.747054	-3.61041	0.000305717	0.00141617
WBGene00015662	C10A4.1	C10A4.1	15.5622	-2.69541	0.851547	-3.16531	0.00154919	0.00578605
WBGene00001960	hlh-16	DY3.3	31.0836	-2.68582	0.609791	-4.4045	1.06028e-05	7.05178e-05
WBGene00007283	clec-222	C03E10.6	289.268	-2.6749	0.212957	-12.5607	3.47148e-36	3.37371e-34
WBGene00022837	ceh-45	ZK993.1	18.5004	-2.67134	0.770535	-3.46686	0.000526576	0.0022734
WBGene00020121	R160.4	R160.4	3.08112	-2.66558	1.8493	-1.4414	0.149473	NA
WBGene00189995	C06E7.88	C06E7.88	3.08112	-2.66558	1.8493	-1.4414	0.149473	NA
WBGene00003018	lin-32	T14F9.5	22.9857	-2.65697	0.706079	-3.76299	0.000167895	0.00082912
WBGene00001105	dsl-3	Y41D4B.10	106.305	-2.65008	0.335872	-7.89015	3.01831e-15	7.34576e-14
WBGene00013980	dos-1	ZK507.4	39.7685	-2.64873	0.551966	-4.79871	1.5969e-06	1.24731e-05
WBGene00012018	T25C12.3	T25C12.3	5674.74	-2.64109	0.0911451	-28.9768	1.29056e-184	4.60924e-181
WBGene00000781	cpr-1	C52E4.1	4392.82	-2.63338	0.110252	-23.8851	4.37529e-126	4.46467e-123
WBGene00008088	C44C10.7	C44C10.7	1.53364	-2.63242	2.6982	-0.975621	0.329252	NA
WBGene00013328	Y57G11C.39	Y57G11C.39	1.53364	-2.63242	2.6982	-0.975621	0.329252	NA
WBGene00013941	ZK218.7	ZK218.7	1.53364	-2.63242	2.6982	-0.975621	0.329252	NA
WBGene00006140	str-81	T26H2.6	1.53383	-2.63205	2.69809	-0.975523	0.329301	NA
WBGene00000738	col-165	F14H12.1	3.06747	-2.63196	1.89994	-1.38529	0.165965	NA
WBGene00011167	chil-23	R09D1.11	14.9436	-2.62363	0.857505	-3.05961	0.00221627	0.00784869
WBGene00011852	clec-26	T20B3.12	26.806	-2.61853	0.656793	-3.98684	6.69581e-05	0.000365799
WBGene00015759	C14C6.5	C14C6.5	611.789	-2.59277	0.171804	-15.0914	1.84365e-51	3.42057e-49
WBGene00302974	Y65B4BM.3	Y65B4BM.3	73.1631	-2.58926	0.403058	-6.42402	1.3272e-10	1.98537e-09
WBGene00019736	M02F4.2	M02F4.2	1.43184	-2.58598	2.92578	-0.883861	0.376771	NA
WBGene00017584	F19B10.2	F19B10.2	375.873	-2.58151	0.188173	-13.7188	7.83363e-43	1.13042e-40
WBGene00006435	stdh-4	F25G6.5	2.95203	-2.57693	1.8939	-1.36065	0.173624	NA
WBGene00044332	clec-36	T20B3.16	17.4068	-2.56797	0.786879	-3.26349	0.0011005	0.00431324
WBGene00012673	dyf-17	Y39B6A.11	75.0083	-2.56325	0.390395	-6.56579	5.17574e-11	8.12534e-10
WBGene00011698	cyp-34A1	T10H4.10	7.22027	-2.55909	1.23809	-2.06696	0.0387379	0.0879125
WBGene00086562	T02G6.11	T02G6.11	10.0707	-2.55868	1.03046	-2.48305	0.0130262	0.0354732
WBGene00008478	E03H4.11	E03H4.11	2.85023	-2.55856	1.91428	-1.33657	0.181363	NA
WBGene00044978	F58D2.3	F58D2.3	15.744	-2.54521	0.825843	-3.08195	0.0020565	0.00736319
WBGene00019514	cpg-20	K08B4.2	31.2977	-2.54438	0.600274	-4.2387	2.24823e-05	0.000138859
WBGene00011846	chil-25	T19H5.1	28.4208	-2.53614	0.622798	-4.07217	4.65779e-05	0.000265845
WBGene00022033	Y65B4BL.1	Y65B4BL.1	11.3602	-2.53069	0.972764	-2.60155	0.00928047	0.026784
WBGene00021887	fbxc-45	Y54G2A.22	272.023	-2.52456	0.230118	-10.9707	5.28378e-28	3.40018e-26
WBGene00000893	cyn-17	ZC250.1	1.4182	-2.52143	2.73044	-0.923451	0.355772	NA
WBGene00005735	srv-24	Y73B6BL.10	1.4182	-2.52143	2.73044	-0.923451	0.355772	NA
WBGene00003939	pax-3	F27E5.2	49.1318	-2.5155	0.479679	-5.24415	1.57008e-07	1.48446e-06
WBGene00007567	C14A6.3	C14A6.3	5.65933	-2.50417	1.41108	-1.77465	0.0759565	0.151573
WBGene00019921	fbxc-34	R07C3.5	47.2516	-2.50146	0.490659	-5.09817	3.42944e-07	3.04115e-06
WBGene00019908	R05H11.2	R05H11.2	2.73478	-2.50033	1.97995	-1.26283	0.206652	NA
WBGene00019154	glf-1	H04M03.4	7.06425	-2.49512	1.30109	-1.91772	0.0551459	0.117095
WBGene00017364	clec-7	F10G2.3	169.113	-2.48656	0.276817	-8.9827	2.64191e-19	9.00773e-18
WBGene00044417	C08F1.11	C08F1.11	38.5855	-2.48517	0.538172	-4.6178	3.87828e-06	2.82247e-05
WBGene00012593	nspe-7	Y38E10A.15	8.17741	-2.47455	1.17958	-2.09783	0.0359206	0.0824147
WBGene00021525	cpg-24	Y41D4B.26	52.0624	-2.47414	0.470917	-5.25387	1.48936e-07	1.41847e-06
WBGene00044383	T05A7.11	T05A7.11	2.72095	-2.4633	2.0085	-1.22644	0.220034	NA
WBGene00013480	egas-3	Y69H2.2	30.0203	-2.46163	0.603503	-4.0789	4.52484e-05	0.000259502
WBGene00020404	T10B11.8	T10B11.8	584.186	-2.45873	0.158763	-15.4868	4.26261e-54	8.69938e-52
WBGene00015613	C08F1.10	C08F1.10	229.728	-2.45102	0.233997	-10.4745	1.13083e-25	6.38541e-24
WBGene00009698	F44F1.6	F44F1.6	125.117	-2.44722	0.315793	-7.74944	9.22979e-15	2.13706e-13
WBGene00004827	skr-21	K08H2.1	182.55	-2.44619	0.260807	-9.37932	6.63979e-21	2.64223e-19
WBGene00219452	F21D9.11	F21D9.11	13.4766	-2.44326	0.882989	-2.76703	0.00565691	0.0176605
WBGene00001065	dpy-3	EGAP7.1	44.3371	-2.4396	0.520253	-4.68926	2.74193e-06	2.05731e-05
WBGene00018965	F56D2.3	F56D2.3	13.2732	-2.43353	0.916281	-2.65587	0.00791037	0.0234116
WBGene00022349	Y82E9BR.17	Y82E9BR.17	382.998	-2.43315	0.193512	-12.5736	2.94797e-36	2.90446e-34
WBGene00194803	C25F9.16	C25F9.16	5.41534	-2.42828	1.52417	-1.59318	0.11112	0.204517
WBGene00018547	clec-78	F47C12.2	136.541	-2.42377	0.338685	-7.15642	8.28133e-13	1.59444e-11
WBGene00000599	col-10	B0222.8	2.70749	-2.4228	1.96708	-1.23167	0.218072	NA
WBGene00302993	T14B4.19	T14B4.19	23.6681	-2.41097	0.684587	-3.52179	0.000428648	0.00189999
WBGene00001967	hlh-28	F31A3.2	7.91904	-2.40932	1.1512	-2.09288	0.0363601	0.083217
WBGene00005606	srj-18	R05D8.2	1.30275	-2.40252	2.82125	-0.851581	0.394447	NA
WBGene00006010	srx-119	F49C5.1	1.30275	-2.40252	2.82125	-0.851581	0.394447	NA
WBGene00008524	F02D10.3	F02D10.3	1.30275	-2.40252	2.82125	-0.851581	0.394447	NA
WBGene00011750	nhr-218	T13F3.2	1.30275	-2.40252	2.82125	-0.851581	0.394447	NA
WBGene00011958	T23G4.2	T23G4.2	1.30275	-2.40252	2.82125	-0.851581	0.394447	NA
WBGene00017341	F10D7.4	F10D7.4	1.30275	-2.40252	2.82125	-0.851581	0.394447	NA
WBGene00017551	F18A12.2	F18A12.2	1.30275	-2.40252	2.82125	-0.851581	0.394447	NA
WBGene00044024	C35A5.11	C35A5.11	1.30275	-2.40252	2.82125	-0.851581	0.394447	NA
WBGene00003761	nlp-23	T24D8.4	1.30294	-2.40212	2.82111	-0.851482	0.394502	NA
WBGene00077704	F12A10.9	F12A10.9	1.30294	-2.40212	2.82111	-0.851482	0.394502	NA
WBGene00077751	irld-27	F14D2.17	1.30294	-2.40212	2.82111	-0.851482	0.394502	NA
WBGene00005818	srw-71	F18E3.6	9.20815	-2.39668	1.06436	-2.25176	0.0243372	0.059616
WBGene00021873	clec-82	Y54G2A.8	13.1026	-2.39063	0.910198	-2.62649	0.00862706	0.025178
WBGene00018103	F36H5.4	F36H5.4	49.6023	-2.38745	0.466179	-5.12131	3.03416e-07	2.72103e-06
WBGene00012261	lpr-3	W04G3.8	103.92	-2.38575	0.336329	-7.0935	1.30762e-12	2.46446e-11
WBGene00021788	Y51H7C.10	Y51H7C.10	3.89479	-2.37487	1.618	-1.46778	0.142163	NA
WBGene00016253	C30E1.4	C30E1.4	5.18445	-2.36275	1.51277	-1.56187	0.118319	NA
WBGene00001108	dsl-6	H02I12.4	17.8665	-2.36242	0.789808	-2.99113	0.00277948	0.00957733
WBGene00018917	irld-35	F56A4.9	38.6021	-2.36236	0.52794	-4.47468	7.65263e-06	5.24594e-05
WBGene00021222	irld-53	Y19D10A.7	38.6021	-2.36236	0.52794	-4.47468	7.65263e-06	5.24594e-05
WBGene00000457	ceh-36	C37E2.4	61.3804	-2.3521	0.422437	-5.56792	2.57805e-08	2.78172e-07
WBGene00005833	srw-86	C25F9.7	16.8139	-2.35081	0.873542	-2.69113	0.0071211	0.0214263
WBGene00003993	pgl-2	B0523.3	825.37	-2.34828	0.148583	-15.8045	2.89699e-56	6.46663e-54
WBGene00013098	Y51H4A.1	Y51H4A.1	19.2158	-2.34752	0.760436	-3.08707	0.00202137	0.00725195
WBGene00077531	F40G9.15	F40G9.15	31.681	-2.34655	0.586295	-4.00233	6.27209e-05	0.000345291
WBGene00009410	F35E2.2	F35E2.2	10.2527	-2.34501	1.01443	-2.31166	0.0207964	0.05233
WBGene00001210	egl-46	K11G9.4	58.2673	-2.34368	0.452247	-5.18229	2.1918e-07	2.01883e-06
WBGene00007366	C06B3.7	C06B3.7	167.6	-2.34023	0.263822	-8.87051	7.28112e-19	2.39673e-17
WBGene00013404	fbxb-101	Y63D3A.3	22.778	-2.33474	0.68342	-3.41627	0.000634857	0.00268172
WBGene00008042	C40H1.7	C40H1.7	41.4854	-2.33271	0.517976	-4.50351	6.68403e-06	4.64889e-05
WBGene00016546	C40A11.3	C40A11.3	31.4237	-2.32908	0.602216	-3.86752	0.000109947	0.000568477
WBGene00008067	C43D7.4	C43D7.4	1.28929	-2.32493	3.06034	-0.759698	0.447435	NA
WBGene00016487	C36C9.4	C36C9.4	1.28929	-2.32493	3.06034	-0.759698	0.447435	NA
WBGene00019855	R03H10.2	R03H10.2	62.6496	-2.31695	0.426416	-5.43354	5.5246e-08	5.67802e-07
WBGene00003623	nhr-25	F11C1.6	125.834	-2.31079	0.305554	-7.56261	3.9505e-14	8.65595e-13
WBGene00010066	F54F7.6	F54F7.6	257.785	-2.30725	0.21622	-10.6709	1.39339e-26	8.32885e-25
WBGene00001898	his-24	M163.3	3756.15	-2.30177	0.0952592	-24.1632	5.42489e-129	5.96154e-126
WBGene00006902	vet-6	F44F1.7	496.506	-2.29853	0.165214	-13.9124	5.32644e-44	8.1821e-42
WBGene00017154	ugt-57	F01E11.1	51.8321	-2.29746	0.457066	-5.02654	4.99414e-07	4.28249e-06
WBGene00010107	F55C9.11	F55C9.11	2.47659	-2.29553	1.98935	-1.15391	0.248536	NA
WBGene00016312	C32D5.4	C32D5.4	2.47659	-2.29553	1.98935	-1.15391	0.248536	NA
WBGene00013508	Y71A12B.11	Y71A12B.11	321.749	-2.29281	0.207066	-11.0728	1.69934e-28	1.11875e-26
WBGene00001434	fkh-2	T14G12.4	38.9603	-2.27565	0.526666	-4.32087	1.55419e-05	9.95655e-05
WBGene00018743	F53B3.5	F53B3.5	468.635	-2.27478	0.173027	-13.147	1.77054e-39	2.16187e-37
WBGene00008519	cyp-13B1	F02C12.5	174.157	-2.26882	0.271104	-8.36883	5.81934e-17	1.60803e-15
WBGene00019563	K09C6.9	K09C6.9	54.6402	-2.25604	0.454734	-4.96124	7.00457e-07	5.84505e-06
WBGene00018215	igcm-1	F39H12.4	106.348	-2.25581	0.320438	-7.03977	1.92559e-12	3.54497e-11
WBGene00006376	syp-2	C24G6.1	709.915	-2.25015	0.146075	-15.4041	1.53551e-53	3.04671e-51
WBGene00004332	rec-1	Y18H1A.7	540.259	-2.24399	0.188668	-11.8939	1.27355e-32	1.07023e-30
WBGene00008851	F15B9.8	F15B9.8	14.2827	-2.23844	0.865247	-2.58706	0.00967998	0.0276853
WBGene00044638	F23A7.8	F23A7.8	2399.43	-2.23555	0.124623	-17.9385	5.89852e-72	1.95968e-69
WBGene00021726	bath-10	Y49F6C.4	95.1994	-2.23434	0.345084	-6.47478	9.49471e-11	1.44607e-09
WBGene00001072	dpy-10	T14B4.7	136.757	-2.23402	0.300054	-7.44538	9.66633e-14	2.0428e-12
WBGene00009186	trcs-1	F27C8.6	6976.3	-2.23184	0.104359	-21.3862	1.79487e-101	1.11485e-98
WBGene00011066	ztf-15	R06C7.9	1254.01	-2.23018	0.131006	-17.0236	5.49156e-65	1.5087e-62
WBGene00305049	Y53C10A.24	Y53C10A.24	4.72229	-2.22777	1.4564	-1.52964	0.126106	NA
WBGene00017133	EEED8.2	EEED8.2	108.984	-2.2201	0.325085	-6.8293	8.53308e-12	1.47049e-10
WBGene00001874	rec-1	T09E8.2	2742.82	-2.21699	0.11883	-18.6568	1.11134e-77	3.96914e-75
WBGene00017303	F09F7.6	F09F7.6	648.224	-2.21258	0.159335	-13.8863	7.66724e-44	1.15299e-41
WBGene00001076	dpy-17	F54D8.1	732.999	-2.21186	0.142349	-15.5383	1.9105e-54	4.01373e-52
WBGene00017296	F09E10.6	F09E10.6	3.53499	-2.21182	1.673	-1.32206	0.186147	NA
WBGene00005718	srv-7	T22B7.5	20.0221	-2.20821	0.715728	-3.08526	0.00203373	0.00729079
WBGene00008220	C50B6.7	C50B6.7	672.076	-2.20543	0.148178	-14.8837	4.20509e-50	7.50924e-48
WBGene00018606	F48E3.6	F48E3.6	118.292	-2.20189	0.306412	-7.18605	6.66907e-13	1.29802e-11
WBGene00003096	lys-7	C02A12.4	708.734	-2.20134	0.162282	-13.5649	6.46439e-42	8.96605e-40
WBGene00022441	Y110A2AL.4	Y110A2AL.4	48.0298	-2.19673	0.472455	-4.64962	3.32552e-06	2.45141e-05
WBGene00206378	C14E2.11	C14E2.11	6.95435	-2.18835	1.19869	-1.82562	0.0679078	0.138689
WBGene00001968	hlh-29	F31A3.4	8.12837	-2.1869	1.12634	-1.94159	0.0521867	0.11196
WBGene00009438	F35G2.5	F35G2.5	2.34732	-2.18181	2.14734	-1.01605	0.309605	NA
WBGene00009001	tyr-3	F21C3.2	2.34768	-2.18103	2.14719	-1.01576	0.309743	NA
WBGene00007351	C05G5.5	C05G5.5	25.442	-2.18026	0.645491	-3.37767	0.000731021	0.00302356
WBGene00001716	grl-7	T02E9.2	1.17366	-2.17967	2.94086	-0.741166	0.458593	NA
WBGene00009487	clec-232	F36G9.11	1.17366	-2.17967	2.94086	-0.741166	0.458593	NA
WBGene00015605	C08E3.13	C08E3.13	1.17366	-2.17967	2.94086	-0.741166	0.458593	NA
WBGene00019369	K03H6.4	K03H6.4	1.17366	-2.17967	2.94086	-0.741166	0.458593	NA
WBGene00050939	C05G5.7	C05G5.7	1.17366	-2.17967	2.94086	-0.741166	0.458593	NA
WBGene00219369	R160.10	R160.10	1.17366	-2.17967	2.94086	-0.741166	0.458593	NA
WBGene00305113	F36H5.18	F36H5.18	1.17366	-2.17967	2.94086	-0.741166	0.458593	NA
WBGene00016088	clec-266	C25B8.4	761.908	-2.17933	0.150044	-14.5246	8.46315e-48	1.43934e-45
WBGene00006149	str-90	F58G4.2	1.17384	-2.17925	2.94071	-0.741062	0.458656	NA
WBGene00013148	Y53F4A.2	Y53F4A.2	1.17384	-2.17925	2.94071	-0.741062	0.458656	NA
WBGene00020122	R160.5	R160.5	1.17384	-2.17925	2.94071	-0.741062	0.458656	NA
WBGene00021786	Y51H7C.8	Y51H7C.8	1.17384	-2.17925	2.94071	-0.741062	0.458656	NA
WBGene00010769	asah-1	K11D2.2	734.099	-2.17054	0.157337	-13.7955	2.71441e-43	4.03938e-41
WBGene00006380	tab-1	F31E8.3	11.5341	-2.17046	0.938934	-2.31162	0.0207987	0.05233
WBGene00006775	unc-39	F56A12.1	46.0351	-2.1693	0.499726	-4.34098	1.41851e-05	9.18621e-05
WBGene00010099	fbxb-117	F55C9.1	9.18658	-2.16807	1.04967	-2.06548	0.0388774	0.0881311
WBGene00016295	fbxc-40	C32B5.1	142.627	-2.16581	0.282858	-7.65689	1.90492e-14	4.29917e-13
WBGene00015819	fbxc-44	C16A11.6	727.095	-2.15981	0.166295	-12.9878	1.43535e-38	1.58957e-36
WBGene00001958	hlh-14	C18A3.8	52.6901	-2.15562	0.466184	-4.62397	3.76467e-06	2.74679e-05
WBGene00005056	sra-30	Y40H7A.6	0.359987	-2.15323	4.96691	-0.433516	0.66464	NA
WBGene00005125	srd-47	F17A2.11	0.359987	-2.15323	4.96691	-0.433516	0.66464	NA
WBGene00005203	srg-46	F32H5.5	0.359987	-2.15323	4.96691	-0.433516	0.66464	NA
WBGene00005340	srh-122	R08H2.5	0.359987	-2.15323	4.96691	-0.433516	0.66464	NA
WBGene00005361	srh-145	F26D2.4	0.359987	-2.15323	4.96691	-0.433516	0.66464	NA
WBGene00005454	srh-248	H05B21.2	0.359987	-2.15323	4.96691	-0.433516	0.66464	NA
WBGene00005519	sri-7	T06E6.4	0.359987	-2.15323	4.96691	-0.433516	0.66464	NA
WBGene00005720	srv-9	F53F1.8	0.359987	-2.15323	4.96691	-0.433516	0.66464	NA
WBGene00005791	srw-44	F14F8.6	0.359987	-2.15323	4.96691	-0.433516	0.66464	NA
WBGene00005848	srw-101	ZK697.13	0.359987	-2.15323	4.96691	-0.433516	0.66464	NA
WBGene00005896	srx-5	Y49C4A.4	0.359987	-2.15323	4.96691	-0.433516	0.66464	NA
WBGene00005934	srx-43	T10C6.3	0.359987	-2.15323	4.96691	-0.433516	0.66464	NA
WBGene00005995	srx-104	F40H7.7	0.359987	-2.15323	4.96691	-0.433516	0.66464	NA
WBGene00006081	str-13	C24B9.8	0.359987	-2.15323	4.96691	-0.433516	0.66464	NA
WBGene00006143	str-84	F59E11.13	0.359987	-2.15323	4.96691	-0.433516	0.66464	NA
WBGene00006150	str-92	F59A1.3	0.359987	-2.15323	4.96691	-0.433516	0.66464	NA
WBGene00006151	str-93	F59A1.14	0.359987	-2.15323	4.96691	-0.433516	0.66464	NA
WBGene00006171	str-120	C13B7.2	0.359987	-2.15323	4.96691	-0.433516	0.66464	NA
WBGene00006206	str-161	T08B6.3	0.359987	-2.15323	4.96691	-0.433516	0.66464	NA
WBGene00006252	str-221	Y46H3D.2	0.359987	-2.15323	4.96691	-0.433516	0.66464	NA
WBGene00007177	oac-1	B0399.2	0.359987	-2.15323	4.96691	-0.433516	0.66464	NA
WBGene00008527	set-8	F02D10.7	0.359987	-2.15323	4.96691	-0.433516	0.66464	NA
WBGene00008556	F07D3.3	F07D3.3	0.359987	-2.15323	4.96691	-0.433516	0.66464	NA
WBGene00008662	F10G8.2	F10G8.2	0.359987	-2.15323	4.96691	-0.433516	0.66464	NA
WBGene00009228	F28G4.3	F28G4.3	0.359987	-2.15323	4.96691	-0.433516	0.66464	NA
WBGene00010088	F55B12.2	F55B12.2	0.359987	-2.15323	4.96691	-0.433516	0.66464	NA
WBGene00010832	M02G9.3	M02G9.3	0.359987	-2.15323	4.96691	-0.433516	0.66464	NA
WBGene00010937	M163.5	M163.5	0.359987	-2.15323	4.96691	-0.433516	0.66464	NA
WBGene00011135	fbxa-147	R08A2.4	0.359987	-2.15323	4.96691	-0.433516	0.66464	NA
WBGene00011519	T06C12.12	T06C12.12	0.359987	-2.15323	4.96691	-0.433516	0.66464	NA
WBGene00012050	nhr-223	T26E4.8	0.359987	-2.15323	4.96691	-0.433516	0.66464	NA
WBGene00012051	T26E4.9	T26E4.9	0.359987	-2.15323	4.96691	-0.433516	0.66464	NA
WBGene00012477	Y18D10A.4	Y18D10A.4	0.359987	-2.15323	4.96691	-0.433516	0.66464	NA
WBGene00013179	clec-100	Y53H1A.3	0.359987	-2.15323	4.96691	-0.433516	0.66464	NA
WBGene00013471	clec-242	Y68A4B.2	0.359987	-2.15323	4.96691	-0.433516	0.66464	NA
WBGene00013564	Y75B8A.34	Y75B8A.34	0.359987	-2.15323	4.96691	-0.433516	0.66464	NA
WBGene00013927	clec-95	ZK39.2	0.359987	-2.15323	4.96691	-0.433516	0.66464	NA
WBGene00013943	ZK218.11	ZK218.11	0.359987	-2.15323	4.96691	-0.433516	0.66464	NA
WBGene00015379	C03B1.9	C03B1.9	0.359987	-2.15323	4.96691	-0.433516	0.66464	NA
WBGene00015421	C04E6.4	C04E6.4	0.359987	-2.15323	4.96691	-0.433516	0.66464	NA
WBGene00015653	srz-78	C09G12.3	0.359987	-2.15323	4.96691	-0.433516	0.66464	NA
WBGene00015892	C17C3.9	C17C3.9	0.359987	-2.15323	4.96691	-0.433516	0.66464	NA
WBGene00016519	srz-56	C39B5.1	0.359987	-2.15323	4.96691	-0.433516	0.66464	NA
WBGene00016776	oac-11	C49D10.8	0.359987	-2.15323	4.96691	-0.433516	0.66464	NA
WBGene00017019	D1014.6	D1014.6	0.359987	-2.15323	4.96691	-0.433516	0.66464	NA
WBGene00017633	F20D6.1	F20D6.1	0.359987	-2.15323	4.96691	-0.433516	0.66464	NA
WBGene00017822	clec-216	F26D11.5	0.359987	-2.15323	4.96691	-0.433516	0.66464	NA
WBGene00017845	srsx-9	F26G5.10	0.359987	-2.15323	4.96691	-0.433516	0.66464	NA
WBGene00017906	F28F9.2	F28F9.2	0.359987	-2.15323	4.96691	-0.433516	0.66464	NA
WBGene00018190	F38H12.5	F38H12.5	0.359987	-2.15323	4.96691	-0.433516	0.66464	NA
WBGene00018284	F41E6.1	F41E6.1	0.359987	-2.15323	4.96691	-0.433516	0.66464	NA
WBGene00018726	F53A9.3	F53A9.3	0.359987	-2.15323	4.96691	-0.433516	0.66464	NA
WBGene00018822	F54D12.9	F54D12.9	0.359987	-2.15323	4.96691	-0.433516	0.66464	NA
WBGene00019281	K01A2.6	K01A2.6	0.359987	-2.15323	4.96691	-0.433516	0.66464	NA
WBGene00019449	K06H6.1	K06H6.1	0.359987	-2.15323	4.96691	-0.433516	0.66464	NA
WBGene00020607	srab-20	T20D4.1	0.359987	-2.15323	4.96691	-0.433516	0.66464	NA
WBGene00021145	clec-129	W10G11.15	0.359987	-2.15323	4.96691	-0.433516	0.66464	NA
WBGene00021569	Y45G12C.6	Y45G12C.6	0.359987	-2.15323	4.96691	-0.433516	0.66464	NA
WBGene00022699	ZK353.3	ZK353.3	0.359987	-2.15323	4.96691	-0.433516	0.66464	NA
WBGene00044192	F46B6.13	F46B6.13	0.359987	-2.15323	4.96691	-0.433516	0.66464	NA
WBGene00044558	F56C3.10	F56C3.10	0.359987	-2.15323	4.96691	-0.433516	0.66464	NA
WBGene00045398	Y71F9AM.8	Y71F9AM.8	0.359987	-2.15323	4.96691	-0.433516	0.66464	NA
WBGene00195168	T13C5.9	T13C5.9	0.359987	-2.15323	4.96691	-0.433516	0.66464	NA
WBGene00195250	C13C4.8	C13C4.8	0.359987	-2.15323	4.96691	-0.433516	0.66464	NA
WBGene00202513	ZK938.10	ZK938.10	0.359987	-2.15323	4.96691	-0.433516	0.66464	NA
WBGene00206363	F56H1.10	F56H1.10	0.359987	-2.15323	4.96691	-0.433516	0.66464	NA
WBGene00206520	ZK897.10	ZK897.10	0.359987	-2.15323	4.96691	-0.433516	0.66464	NA
WBGene00206523	C54E10.10	C54E10.10	0.359987	-2.15323	4.96691	-0.433516	0.66464	NA
WBGene00219449	Y38A10A.11	Y38A10A.11	0.359987	-2.15323	4.96691	-0.433516	0.66464	NA
WBGene00235304	Y116A8C.468	Y116A8C.468	0.359987	-2.15323	4.96691	-0.433516	0.66464	NA
WBGene00235305	Y116A8C.469	Y116A8C.469	0.359987	-2.15323	4.96691	-0.433516	0.66464	NA
WBGene00305114	F43C11.16	F43C11.16	0.359987	-2.15323	4.96691	-0.433516	0.66464	NA
WBGene00012814	Y43F8B.3	Y43F8B.3	20.5766	-2.15183	0.753109	-2.85726	0.00427309	0.0138803
WBGene00008863	F15D4.6	F15D4.6	184.133	-2.14944	0.248046	-8.66548	4.49598e-18	1.37832e-16
WBGene00013214	Y54G11A.3	Y54G11A.3	1659.76	-2.14146	0.11196	-19.1271	1.50307e-81	6.71025e-79
WBGene00019793	M151.1	M151.1	7.88328	-2.13147	1.139	-1.87136	0.0612958	0.127742
WBGene00015860	C16D9.5	C16D9.5	10.0275	-2.13049	1.02274	-2.08313	0.0372396	0.0850252
WBGene00021576	fbxc-51	Y46B2A.1	667.454	-2.12811	0.168812	-12.6064	1.94631e-36	1.94441e-34
WBGene00008596	clec-54	F08H9.8	152.923	-2.12712	0.273686	-7.77212	7.71809e-15	1.80164e-13
WBGene00009361	F33E2.5	F33E2.5	303.932	-2.10684	0.201853	-10.4375	1.67144e-25	9.2551e-24
WBGene00016457	C35E7.5	C35E7.5	2368.75	-2.10673	0.139941	-15.0544	3.22839e-51	5.91293e-49
WBGene00001729	grl-20	C23H5.9	2.23224	-2.10602	2.16426	-0.973088	0.330509	NA
WBGene00008267	C53A5.9	C53A5.9	2.23205	-2.10533	2.06624	-1.01892	0.308241	NA
WBGene00019565	cyp-35A3	K09D9.2	92.2662	-2.10402	0.348077	-6.0447	1.4969e-09	1.94584e-08
WBGene00017755	zip-8	F23F12.9	394.371	-2.0948	0.183154	-11.4373	2.72098e-30	2.03518e-28
WBGene00006544	tbx-7	ZK328.8	10.855	-2.08847	1.00727	-2.07339	0.0381356	0.0867662
WBGene00001820	ham-1	F53B2.6	225.895	-2.08487	0.225588	-9.24192	2.42105e-20	9.05421e-19
WBGene00000422	ced-8	F08F1.5	139.09	-2.08193	0.280305	-7.42738	1.1077e-13	2.33401e-12
WBGene00006200	str-154	Y45G12C.12	3.29008	-2.08133	1.81327	-1.14783	0.251037	NA
WBGene00018915	str-267	F56A4.7	3.29008	-2.08133	1.81327	-1.14783	0.251037	NA
WBGene00007271	C03C10.5	C03C10.5	19.7421	-2.08062	0.715259	-2.90891	0.00362695	0.0120583
WBGene00206416	W04H10.5	W04H10.5	3.29026	-2.08054	1.71743	-1.21143	0.225732	NA
WBGene00018568	F47E1.4	F47E1.4	195.547	-2.07856	0.243112	-8.5498	1.233e-17	3.61698e-16
WBGene00000449	ceh-27	F46F3.1	85.7521	-2.07057	0.354641	-5.83849	5.2677e-09	6.29743e-08
WBGene00021658	Y48G1A.2	Y48G1A.2	653.244	-2.06429	0.153892	-13.4139	5.0149e-41	6.51299e-39
WBGene00019272	H42K12.3	H42K12.3	29.0626	-2.05909	0.608811	-3.38215	0.000719201	0.00298244
WBGene00003377	mls-2	C39E6.4	38.6022	-2.05373	0.532982	-3.85327	0.000116548	0.000599788
WBGene00008862	F15D4.5	F15D4.5	2317.57	-2.05157	0.105308	-19.4817	1.56962e-84	7.23344e-82
WBGene00019312	K02E7.7	K02E7.7	39.8363	-2.05113	0.505763	-4.05551	5.00249e-05	0.000283819
WBGene00015505	C06A5.8	C06A5.8	740.81	-2.05026	0.15212	-13.4779	2.10923e-41	2.79004e-39
WBGene00013087	Y51B9A.5	Y51B9A.5	3.2768	-2.04538	1.77047	-1.15528	0.247977	NA
WBGene00022438	Y110A2AL.1	Y110A2AL.1	7.42186	-2.04307	1.17327	-1.74134	0.0816242	0.160573
WBGene00011383	T02E9.5	T02E9.5	247.557	-2.04016	0.22075	-9.24196	2.42018e-20	9.05421e-19
WBGene00014192	nhr-246	ZK1037.4	5.39322	-2.03835	1.36055	-1.49818	0.134087	0.237075
WBGene00021865	fbxa-66	Y54F10BM.11	5.39341	-2.0382	1.36055	-1.49807	0.134115	0.237094
WBGene00018766	F53G2.1	F53G2.1	38.2409	-2.03748	0.540695	-3.76827	0.000164384	0.000814001
WBGene00013761	Y113G7B.11	Y113G7B.11	22.2387	-2.03222	0.700834	-2.89971	0.00373504	0.0123745
WBGene00235113	ZK105.12	ZK105.12	3.17482	-2.02881	1.74171	-1.16484	0.244085	NA
WBGene00001730	grl-21	ZC168.5	1.05821	-2.02871	3.03351	-0.668768	0.503644	NA
WBGene00007871	C32H11.8	C32H11.8	1.05821	-2.02871	3.03351	-0.668768	0.503644	NA
WBGene00007874	C32H11.11	C32H11.11	1.05821	-2.02871	3.03351	-0.668768	0.503644	NA
WBGene00008732	F13B12.4	F13B12.4	1.05821	-2.02871	3.03351	-0.668768	0.503644	NA
WBGene00012523	srbc-65	Y32B12B.3	1.05821	-2.02871	3.03351	-0.668768	0.503644	NA
WBGene00019549	K09C4.4	K09C4.4	1.05821	-2.02871	3.03351	-0.668768	0.503644	NA
WBGene00044546	T01C4.8	T01C4.8	1.05821	-2.02871	3.03351	-0.668768	0.503644	NA
WBGene00077450	K06B4.15	K06B4.15	1.05821	-2.02871	3.03351	-0.668768	0.503644	NA
WBGene00220258	C50C3.19	C50C3.19	1.05821	-2.02871	3.03351	-0.668768	0.503644	NA
WBGene00303103	W02D3.13	W02D3.13	1.05821	-2.02871	3.03351	-0.668768	0.503644	NA
WBGene00004139	pqn-54	R09B5.5	3.175	-2.02855	1.74168	-1.16471	0.244135	NA
WBGene00010508	K02E2.7	K02E2.7	1.0584	-2.02828	3.03333	-0.668664	0.50371	NA
WBGene00014043	clec-58	ZK666.3	1.0584	-2.02828	3.03333	-0.668664	0.50371	NA
WBGene00014241	ZK1251.3	ZK1251.3	1.0584	-2.02828	3.03333	-0.668664	0.50371	NA
WBGene00015388	C03F11.2	C03F11.2	1.0584	-2.02828	3.03333	-0.668664	0.50371	NA
WBGene00015690	C10G11.10	C10G11.10	1.0584	-2.02828	3.03333	-0.668664	0.50371	NA
WBGene00017815	F26B1.1	F26B1.1	1.0584	-2.02828	3.03333	-0.668664	0.50371	NA
WBGene00019533	K08D10.10	K08D10.10	1.0584	-2.02828	3.03333	-0.668664	0.50371	NA
WBGene00022577	nstp-3	ZC250.3	1.0584	-2.02828	3.03333	-0.668664	0.50371	NA
WBGene00044084	sre-46	Y54G9A.10	1.0584	-2.02828	3.03333	-0.668664	0.50371	NA
WBGene00017188	F07B7.7	F07B7.7	2.11679	-2.02767	2.2074	-0.918581	0.358315	NA
WBGene00206527	T27A8.7	T27A8.7	2.11679	-2.02767	2.2074	-0.918581	0.358315	NA
WBGene00002282	let-4	C44H4.2	119.085	-2.02752	0.307347	-6.59686	4.19966e-11	6.7035e-10
WBGene00001857	hil-6	F59A7.4	13.8462	-2.0239	0.852398	-2.37435	0.0175797	0.0455547
WBGene00000784	cpr-4	F44C4.3	6951.54	-2.02005	0.0926108	-21.8122	1.77686e-105	1.41024e-102
WBGene00022558	fbxb-21	ZC204.8	8.45296	-2.01459	1.08307	-1.86008	0.0628745	0.130423
WBGene00011811	T16H12.1	T16H12.1	84.2358	-2.01404	0.353458	-5.6981	1.21153e-08	1.37365e-07
WBGene00022111	Y71F9AL.6	Y71F9AL.6	36.7821	-2.01284	0.528511	-3.80852	0.000139802	0.000705975
WBGene00003595	ngn-1	Y69A2AR.29	34.577	-2.01274	0.562947	-3.57536	0.000349746	0.00159428
WBGene00008612	fbxa-103	F09C3.4	14.5844	-2.00316	0.909199	-2.20322	0.0275794	0.0663195
WBGene00020973	W03B1.3	W03B1.3	9.3072	-2.00222	1.08226	-1.85003	0.0643089	0.132916
WBGene00017937	F30H5.3	F30H5.3	10.453	-2.00101	1.128	-1.77395	0.0760722	0.15172
WBGene00018442	sdz-18	F45C12.11	24.9373	-2.00049	0.653951	-3.05908	0.00222015	0.0078567
WBGene00001064	dpy-2	T14B4.6	49.9353	-1.99537	0.459924	-4.33848	1.43473e-05	9.27444e-05
WBGene00018242	F40G9.6	F40G9.6	27.2162	-1.9952	0.619841	-3.21889	0.00128687	0.00492684
WBGene00304792	Y71F9AL.25	Y71F9AL.25	62.3031	-1.99488	0.421488	-4.73296	2.21272e-06	1.68412e-05
WBGene00008899	F16H6.9	F16H6.9	3.16117	-1.99102	1.76219	-1.12985	0.258537	NA
WBGene00010474	K01D12.15	K01D12.15	12.4411	-1.98311	0.902398	-2.1976	0.0279774	0.0671063
WBGene00018256	cutl-28	F41A4.1	12.4413	-1.98303	0.892498	-2.22188	0.0262913	0.0637471
WBGene00015134	B0304.2	B0304.2	610.763	-1.97351	0.156869	-12.5806	2.70012e-36	2.67874e-34
WBGene00044227	C07A9.13	C07A9.13	2.10296	-1.97158	2.16823	-0.909303	0.36319	NA
WBGene00045306	ZC250.5	ZC250.5	2.10296	-1.97158	2.16823	-0.909303	0.36319	NA
WBGene00018452	F45D11.5	F45D11.5	30.683	-1.97105	0.591574	-3.33188	0.000862629	0.00349207
WBGene00002042	hus-1	H26D21.1	427.013	-1.97085	0.173971	-11.3286	9.46808e-30	6.76305e-28
WBGene00009089	jmjd-3.2	F23D12.5	184.307	-1.96696	0.260412	-7.55324	4.24547e-14	9.23148e-13
WBGene00017143	EEED8.15	EEED8.15	393.778	-1.96316	0.194025	-10.1181	4.59236e-24	2.33563e-22
WBGene00016052	dod-3	C24B9.9	254.442	-1.95623	0.213236	-9.17403	4.55669e-20	1.67344e-18
WBGene00019368	txt-4	K03H6.2	429.099	-1.95457	0.176488	-11.0748	1.66207e-28	1.10439e-26
WBGene00002051	ifa-3	F52E10.5	34.3255	-1.94898	0.57189	-3.40797	0.00065448	0.00275159
WBGene00017378	F11C7.6	F11C7.6	6.19343	-1.94653	1.30795	-1.48823	0.136691	0.240567
WBGene00021683	Y48G1C.10	Y48G1C.10	732.921	-1.94545	0.147501	-13.1894	1.01048e-39	1.24445e-37
WBGene00020305	T07D3.2	T07D3.2	2.00134	-1.94415	2.28613	-0.850412	0.395096	NA
WBGene00016545	C40A11.2	C40A11.2	43.5224	-1.94119	0.495286	-3.91934	8.87916e-05	0.000470853
WBGene00005003	spp-18	F27C8.4	276.122	-1.94109	0.228849	-8.48196	2.21427e-17	6.37763e-16
WBGene00004335	ref-2	C47C12.3	64.478	-1.94041	0.414154	-4.68524	2.79637e-06	2.09157e-05
WBGene00044202	K10G4.10	K10G4.10	8.09316	-1.93846	1.12048	-1.73003	0.0836244	0.163764
WBGene00010933	M162.7	M162.7	3.04554	-1.93713	1.87178	-1.03491	0.30071	NA
WBGene00020053	R13A5.11	R13A5.11	7.99062	-1.93123	1.14149	-1.69184	0.0906761	0.174889
WBGene00270293	F36H5.17	F36H5.17	19.116	-1.92926	0.718655	-2.68455	0.00726279	0.0217884
WBGene00015898	sre-9	C17E7.3	10.0805	-1.92842	0.988047	-1.95175	0.0509674	0.109888
WBGene00017467	F14F9.4	F14F9.4	120.565	-1.9216	0.318891	-6.02588	1.68194e-09	2.1745e-08
WBGene00015020	B0205.5	B0205.5	3.98849	-1.91759	1.5624	-1.22734	0.219694	NA
WBGene00017182	F02E11.4	F02E11.4	3.98867	-1.91753	1.54144	-1.24399	0.213503	NA
WBGene00020794	T25D1.2	T25D1.2	5.03342	-1.91626	1.39025	-1.37836	0.168092	NA
WBGene00008563	F07H5.13	F07H5.13	154.623	-1.91276	0.267231	-7.15769	8.20501e-13	1.58187e-11
WBGene00044526	T28A11.22	T28A11.22	48.7533	-1.90656	0.467059	-4.08206	4.4639e-05	0.000256419
WBGene00000451	ceh-30	C33D12.7	15.8392	-1.90652	0.790162	-2.41283	0.0158293	0.0416152
WBGene00015270	C01B4.6	C01B4.6	712.279	-1.9055	0.160973	-11.8374	2.5018e-32	2.04233e-30
WBGene00044734	Y19D10A.16	Y19D10A.16	712.279	-1.9055	0.160973	-11.8374	2.5018e-32	2.04233e-30
WBGene00011432	sdz-30	T04D3.2	310.453	-1.89675	0.194933	-9.73029	2.23959e-22	9.81434e-21
WBGene00000561	cnd-1	C34E10.7	26.6179	-1.89573	0.611318	-3.10105	0.00192835	0.00697781
WBGene00020379	T09B4.5	T09B4.5	1555.01	-1.89411	0.129462	-14.6306	1.79121e-48	3.12064e-46
WBGene00016547	C40A11.4	C40A11.4	44.2273	-1.89374	0.484229	-3.91084	9.19752e-05	0.000486471
WBGene00009861	fbxb-8	F49B2.1	58.0515	-1.89343	0.422383	-4.48273	7.36927e-06	5.07361e-05
WBGene00044066	fbxb-66	Y40B1B.3	103.41	-1.89309	0.330507	-5.72783	1.01726e-08	1.16446e-07
WBGene00004011	pha-2	M6.3	6.81733	-1.89202	1.21896	-1.55216	0.120624	0.217966
WBGene00011739	T12G3.4	T12G3.4	757.414	-1.8909	0.154243	-12.2592	1.49983e-34	1.36475e-32
WBGene00011898	T21C9.13	T21C9.13	1865.42	-1.89061	0.118947	-15.8945	6.92021e-57	1.59455e-54
WBGene00015063	B0228.6	B0228.6	111.232	-1.89036	0.308462	-6.12834	8.88029e-10	1.18786e-08
WBGene00015830	fbxb-98	C16C4.6	13.7224	-1.8883	0.848519	-2.22541	0.0260539	0.0632357
WBGene00004118	pqn-29	F10F2.9	1.9877	-1.88756	2.27303	-0.830417	0.406303	NA
WBGene00013800	Y116A8C.23	Y116A8C.23	1.9877	-1.88756	2.27303	-0.830417	0.406303	NA
WBGene00016956	C55C3.6	C55C3.6	1.9877	-1.88756	2.27303	-0.830417	0.406303	NA
WBGene00017553	nep-8	F18A12.4	20.6276	-1.88675	0.69905	-2.69901	0.00695458	0.0210227
WBGene00012873	Y45F10B.9	Y45F10B.9	1.98751	-1.8857	2.16461	-0.871154	0.38367	NA
WBGene00018106	F36H5.8	F36H5.8	18.7286	-1.88318	0.7311	-2.57582	0.0100004	0.0284027
WBGene00014149	fbxb-70	ZK909.5	9.83595	-1.88178	0.998543	-1.88452	0.0594945	0.124734
WBGene00003937	pax-1	K07C11.1	2.93009	-1.87848	1.89699	-0.990241	0.322056	NA
WBGene00005569	sri-57	F22E5.16	2.93009	-1.87848	1.89699	-0.990241	0.322056	NA
WBGene00044287	nspg-3	F21H12.7	5.86037	-1.87844	1.3216	-1.42134	0.155218	0.265185
WBGene00022312	clec-171	Y77E11A.9	9.73396	-1.87658	0.999808	-1.87694	0.0605265	0.126452
WBGene00009427	fbxa-181	F35E12.3	41.9546	-1.87497	0.489574	-3.8298	0.000128249	0.000654577
WBGene00194835	Y17G9B.11	Y17G9B.11	3.87341	-1.87359	1.5886	-1.1794	0.23824	NA
WBGene00010738	K10D3.4	K10D3.4	118.728	-1.87113	0.307725	-6.08053	1.19785e-09	1.56995e-08
WBGene00013846	ZC84.1	ZC84.1	4.81599	-1.87094	1.42845	-1.30977	0.190273	NA
WBGene00000859	cwp-1	C37H5.10	0.24454	-1.87054	4.98365	-0.375336	0.707411	NA
WBGene00001804	gur-3	ZC504.5	0.24454	-1.87054	4.98365	-0.375336	0.707411	NA
WBGene00002091	ins-8	ZK1251.11	0.24454	-1.87054	4.98365	-0.375336	0.707411	NA
WBGene00002096	ins-13	C17C3.18	0.24454	-1.87054	4.98365	-0.375336	0.707411	NA
WBGene00003535	nas-16	K03B8.1	0.24454	-1.87054	4.98365	-0.375336	0.707411	NA
WBGene00003667	nhr-77	T15D6.6	0.24454	-1.87054	4.98365	-0.375336	0.707411	NA
WBGene00004812	skr-6	Y37H2C.2	0.24454	-1.87054	4.98365	-0.375336	0.707411	NA
WBGene00004974	spe-29	F25H8.7	0.24454	-1.87054	4.98365	-0.375336	0.707411	NA
WBGene00005052	sra-26	T19D12.8	0.24454	-1.87054	4.98365	-0.375336	0.707411	NA
WBGene00005053	sra-27	F18C5.1	0.24454	-1.87054	4.98365	-0.375336	0.707411	NA
WBGene00005055	sra-29	F18C5.8	0.24454	-1.87054	4.98365	-0.375336	0.707411	NA
WBGene00005057	sra-31	C56C10.5	0.24454	-1.87054	4.98365	-0.375336	0.707411	NA
WBGene00005118	srd-40	F17A2.12	0.24454	-1.87054	4.98365	-0.375336	0.707411	NA
WBGene00005394	srh-179	ZK228.7	0.24454	-1.87054	4.98365	-0.375336	0.707411	NA
WBGene00005439	srh-231	C03G6.11	0.24454	-1.87054	4.98365	-0.375336	0.707411	NA
WBGene00005440	srh-233	Y113G7A.1	0.24454	-1.87054	4.98365	-0.375336	0.707411	NA
WBGene00005464	srh-258	T06E6.7	0.24454	-1.87054	4.98365	-0.375336	0.707411	NA
WBGene00005471	srh-265	T06E6.9	0.24454	-1.87054	4.98365	-0.375336	0.707411	NA
WBGene00005594	srj-6	F31F4.8	0.24454	-1.87054	4.98365	-0.375336	0.707411	NA
WBGene00005672	sru-9	Y45F10B.11	0.24454	-1.87054	4.98365	-0.375336	0.707411	NA
WBGene00005682	sru-19	T04A11.8	0.24454	-1.87054	4.98365	-0.375336	0.707411	NA
WBGene00005722	srv-11	H25K10.3	0.24454	-1.87054	4.98365	-0.375336	0.707411	NA
WBGene00005766	srw-19	T10H4.8	0.24454	-1.87054	4.98365	-0.375336	0.707411	NA
WBGene00005802	srw-55	T05G11.6	0.24454	-1.87054	4.98365	-0.375336	0.707411	NA
WBGene00005814	srw-67	F18E3.2	0.24454	-1.87054	4.98365	-0.375336	0.707411	NA
WBGene00005820	srw-73	T03E6.6	0.24454	-1.87054	4.98365	-0.375336	0.707411	NA
WBGene00005885	srw-138	C44C3.3	0.24454	-1.87054	4.98365	-0.375336	0.707411	NA
WBGene00005999	srx-108	F40H7.2	0.24454	-1.87054	4.98365	-0.375336	0.707411	NA
WBGene00006002	srx-111	T24E12.4	0.24454	-1.87054	4.98365	-0.375336	0.707411	NA
WBGene00006011	srx-120	F49C5.2	0.24454	-1.87054	4.98365	-0.375336	0.707411	NA
WBGene00006025	srx-134	F09F3.7	0.24454	-1.87054	4.98365	-0.375336	0.707411	NA
WBGene00006101	str-35	T08H10.2	0.24454	-1.87054	4.98365	-0.375336	0.707411	NA
WBGene00006134	str-73	F26D2.1	0.24454	-1.87054	4.98365	-0.375336	0.707411	NA
WBGene00006176	str-125	T05E12.1	0.24454	-1.87054	4.98365	-0.375336	0.707411	NA
WBGene00006239	str-206	W06H8.7	0.24454	-1.87054	4.98365	-0.375336	0.707411	NA
WBGene00006242	str-209	F26G5.5	0.24454	-1.87054	4.98365	-0.375336	0.707411	NA
WBGene00006277	str-250	C06B3.10	0.24454	-1.87054	4.98365	-0.375336	0.707411	NA
WBGene00006278	str-252	C06B3.9	0.24454	-1.87054	4.98365	-0.375336	0.707411	NA
WBGene00006560	tbx-41	T26C11.1	0.24454	-1.87054	4.98365	-0.375336	0.707411	NA
WBGene00006966	xtr-2	F17A2.1	0.24454	-1.87054	4.98365	-0.375336	0.707411	NA
WBGene00007538	C12D8.9	C12D8.9	0.24454	-1.87054	4.98365	-0.375336	0.707411	NA
WBGene00007571	C14A6.7	C14A6.7	0.24454	-1.87054	4.98365	-0.375336	0.707411	NA
WBGene00007572	C14A6.8	C14A6.8	0.24454	-1.87054	4.98365	-0.375336	0.707411	NA
WBGene00007852	C31G12.3	C31G12.3	0.24454	-1.87054	4.98365	-0.375336	0.707411	NA
WBGene00007893	C33B4.5	C33B4.5	0.24454	-1.87054	4.98365	-0.375336	0.707411	NA
WBGene00007995	C37E2.3	C37E2.3	0.24454	-1.87054	4.98365	-0.375336	0.707411	NA
WBGene00008012	fbxa-133	C38D9.4	0.24454	-1.87054	4.98365	-0.375336	0.707411	NA
WBGene00008106	C45B11.5	C45B11.5	0.24454	-1.87054	4.98365	-0.375336	0.707411	NA
WBGene00008187	C49A1.5	C49A1.5	0.24454	-1.87054	4.98365	-0.375336	0.707411	NA
WBGene00008249	srsx-28	C51E3.3	0.24454	-1.87054	4.98365	-0.375336	0.707411	NA
WBGene00008293	glct-5	C54C8.5	0.24454	-1.87054	4.98365	-0.375336	0.707411	NA
WBGene00008294	clec-11	C54C8.7	0.24454	-1.87054	4.98365	-0.375336	0.707411	NA
WBGene00008673	F11A5.5	F11A5.5	0.24454	-1.87054	4.98365	-0.375336	0.707411	NA
WBGene00008676	oac-15	F11A5.8	0.24454	-1.87054	4.98365	-0.375336	0.707411	NA
WBGene00008758	F13E9.9	F13E9.9	0.24454	-1.87054	4.98365	-0.375336	0.707411	NA
WBGene00008982	srsx-2	F20E11.2	0.24454	-1.87054	4.98365	-0.375336	0.707411	NA
WBGene00009150	clec-234	F26D2.12	0.24454	-1.87054	4.98365	-0.375336	0.707411	NA
WBGene00009167	F26F2.2	F26F2.2	0.24454	-1.87054	4.98365	-0.375336	0.707411	NA
WBGene00009765	F46B3.14	F46B3.14	0.24454	-1.87054	4.98365	-0.375336	0.707411	NA
WBGene00009871	F49C12.1	F49C12.1	0.24454	-1.87054	4.98365	-0.375336	0.707411	NA
WBGene00009900	F49E12.7	F49E12.7	0.24454	-1.87054	4.98365	-0.375336	0.707411	NA
WBGene00010170	F56H6.9	F56H6.9	0.24454	-1.87054	4.98365	-0.375336	0.707411	NA
WBGene00010171	oac-35	F56H6.11	0.24454	-1.87054	4.98365	-0.375336	0.707411	NA
WBGene00010343	F59F5.4	F59F5.4	0.24454	-1.87054	4.98365	-0.375336	0.707411	NA
WBGene00010415	irld-39	H25K10.6	0.24454	-1.87054	4.98365	-0.375336	0.707411	NA
WBGene00010429			0.24454	-1.87054	4.98365	-0.375336	0.707411	NA
WBGene00010715	K09C8.2	K09C8.2	0.24454	-1.87054	4.98365	-0.375336	0.707411	NA
WBGene00010857	M04C9.2	M04C9.2	0.24454	-1.87054	4.98365	-0.375336	0.707411	NA
WBGene00010956	M199.8	M199.8	0.24454	-1.87054	4.98365	-0.375336	0.707411	NA
WBGene00011079	R07B1.7	R07B1.7	0.24454	-1.87054	4.98365	-0.375336	0.707411	NA
WBGene00011234	R11A5.6	R11A5.6	0.24454	-1.87054	4.98365	-0.375336	0.707411	NA
WBGene00011277	R53.8	R53.8	0.24454	-1.87054	4.98365	-0.375336	0.707411	NA
WBGene00011472	T05C12.9	T05C12.9	0.24454	-1.87054	4.98365	-0.375336	0.707411	NA
WBGene00011626	T08G5.7	T08G5.7	0.24454	-1.87054	4.98365	-0.375336	0.707411	NA
WBGene00011848	chil-27	T19H5.3	0.24454	-1.87054	4.98365	-0.375336	0.707411	NA
WBGene00011921	T22C1.12	T22C1.12	0.24454	-1.87054	4.98365	-0.375336	0.707411	NA
WBGene00012008	T25B9.2	T25B9.2	0.24454	-1.87054	4.98365	-0.375336	0.707411	NA
WBGene00012249	W04E12.4	W04E12.4	0.24454	-1.87054	4.98365	-0.375336	0.707411	NA
WBGene00012266	W04G5.5	W04G5.5	0.24454	-1.87054	4.98365	-0.375336	0.707411	NA
WBGene00012305	W06D12.6	W06D12.6	0.24454	-1.87054	4.98365	-0.375336	0.707411	NA
WBGene00012711	Y39E4A.1	Y39E4A.1	0.24454	-1.87054	4.98365	-0.375336	0.707411	NA
WBGene00012727	Y39G8B.7	Y39G8B.7	0.24454	-1.87054	4.98365	-0.375336	0.707411	NA
WBGene00013047	Y50E8A.2	Y50E8A.2	0.24454	-1.87054	4.98365	-0.375336	0.707411	NA
WBGene00013102	Y51H4A.6	Y51H4A.6	0.24454	-1.87054	4.98365	-0.375336	0.707411	NA
WBGene00013171	Y53F4B.25	Y53F4B.25	0.24454	-1.87054	4.98365	-0.375336	0.707411	NA
WBGene00013454	fbxa-126	Y67A10A.5	0.24454	-1.87054	4.98365	-0.375336	0.707411	NA
WBGene00013476	Y69E1A.4	Y69E1A.4	0.24454	-1.87054	4.98365	-0.375336	0.707411	NA
WBGene00013565	Y75B8A.37	Y75B8A.37	0.24454	-1.87054	4.98365	-0.375336	0.707411	NA
WBGene00013798	clec-195	Y116A8C.21	0.24454	-1.87054	4.98365	-0.375336	0.707411	NA
WBGene00013907	sre-20	ZC455.7	0.24454	-1.87054	4.98365	-0.375336	0.707411	NA
WBGene00013930	clec-96	ZK39.5	0.24454	-1.87054	4.98365	-0.375336	0.707411	NA
WBGene00013940	nhr-248	ZK218.6	0.24454	-1.87054	4.98365	-0.375336	0.707411	NA
WBGene00014042	ZK666.2	ZK666.2	0.24454	-1.87054	4.98365	-0.375336	0.707411	NA
WBGene00015065	B0228.8	B0228.8	0.24454	-1.87054	4.98365	-0.375336	0.707411	NA
WBGene00015068	srt-68	B0238.3	0.24454	-1.87054	4.98365	-0.375336	0.707411	NA
WBGene00015114	B0281.8	B0281.8	0.24454	-1.87054	4.98365	-0.375336	0.707411	NA
WBGene00015760	C14C6.6	C14C6.6	0.24454	-1.87054	4.98365	-0.375336	0.707411	NA
WBGene00015827	math-13	C16C4.3	0.24454	-1.87054	4.98365	-0.375336	0.707411	NA
WBGene00015959	srbc-10	C18B10.2	0.24454	-1.87054	4.98365	-0.375336	0.707411	NA
WBGene00016164	C27D9.2	C27D9.2	0.24454	-1.87054	4.98365	-0.375336	0.707411	NA
WBGene00016339	C33C12.7	C33C12.7	0.24454	-1.87054	4.98365	-0.375336	0.707411	NA
WBGene00016484	C36C5.15	C36C5.15	0.24454	-1.87054	4.98365	-0.375336	0.707411	NA
WBGene00016548	hpo-7	C40A11.5	0.24454	-1.87054	4.98365	-0.375336	0.707411	NA
WBGene00016668	ilys-1	C45G7.1	0.24454	-1.87054	4.98365	-0.375336	0.707411	NA
WBGene00016685	srbc-16	C45H4.1	0.24454	-1.87054	4.98365	-0.375336	0.707411	NA
WBGene00016687	srbc-17	C45H4.3	0.24454	-1.87054	4.98365	-0.375336	0.707411	NA
WBGene00016834	sre-50	C50E10.11	0.24454	-1.87054	4.98365	-0.375336	0.707411	NA
WBGene00017229	F07G11.2	F07G11.2	0.24454	-1.87054	4.98365	-0.375336	0.707411	NA
WBGene00017528	F16G10.14	F16G10.14	0.24454	-1.87054	4.98365	-0.375336	0.707411	NA
WBGene00018313	F41H8.2	F41H8.2	0.24454	-1.87054	4.98365	-0.375336	0.707411	NA
WBGene00018324	F42A6.2	F42A6.2	0.24454	-1.87054	4.98365	-0.375336	0.707411	NA
WBGene00018463	F45E1.2	F45E1.2	0.24454	-1.87054	4.98365	-0.375336	0.707411	NA
WBGene00018549	F47C12.6	F47C12.6	0.24454	-1.87054	4.98365	-0.375336	0.707411	NA
WBGene00018554	srt-3	F47D2.3	0.24454	-1.87054	4.98365	-0.375336	0.707411	NA
WBGene00018815	F54D12.1	F54D12.1	0.24454	-1.87054	4.98365	-0.375336	0.707411	NA
WBGene00018881	F55E10.1	F55E10.1	0.24454	-1.87054	4.98365	-0.375336	0.707411	NA
WBGene00019422	K05G3.1	K05G3.1	0.24454	-1.87054	4.98365	-0.375336	0.707411	NA
WBGene00019582	K09F5.1	K09F5.1	0.24454	-1.87054	4.98365	-0.375336	0.707411	NA
WBGene00019784	M70.2	M70.2	0.24454	-1.87054	4.98365	-0.375336	0.707411	NA
WBGene00019879	R05D3.5	R05D3.5	0.24454	-1.87054	4.98365	-0.375336	0.707411	NA
WBGene00020232	T05A8.6	T05A8.6	0.24454	-1.87054	4.98365	-0.375336	0.707411	NA
WBGene00020430	irld-49	T11F1.6	0.24454	-1.87054	4.98365	-0.375336	0.707411	NA
WBGene00020645	T21D9.2	T21D9.2	0.24454	-1.87054	4.98365	-0.375336	0.707411	NA
WBGene00021033	srz-32	W05E7.2	0.24454	-1.87054	4.98365	-0.375336	0.707411	NA
WBGene00021091	W08F4.1	W08F4.1	0.24454	-1.87054	4.98365	-0.375336	0.707411	NA
WBGene00021166	srbc-42	Y5H2B.4	0.24454	-1.87054	4.98365	-0.375336	0.707411	NA
WBGene00021593	Y46E12A.3	Y46E12A.3	0.24454	-1.87054	4.98365	-0.375336	0.707411	NA
WBGene00021707	srbc-38	Y49C4A.2	0.24454	-1.87054	4.98365	-0.375336	0.707411	NA
WBGene00021724	Y49F6C.2	Y49F6C.2	0.24454	-1.87054	4.98365	-0.375336	0.707411	NA
WBGene00021801	Y53G8AL.3	Y53G8AL.3	0.24454	-1.87054	4.98365	-0.375336	0.707411	NA
WBGene00021992	thn-6	Y59E9AL.1	0.24454	-1.87054	4.98365	-0.375336	0.707411	NA
WBGene00022421	Y102E9.3	Y102E9.3	0.24454	-1.87054	4.98365	-0.375336	0.707411	NA
WBGene00022541	ZC190.7	ZC190.7	0.24454	-1.87054	4.98365	-0.375336	0.707411	NA
WBGene00022551	ZC196.8	ZC196.8	0.24454	-1.87054	4.98365	-0.375336	0.707411	NA
WBGene00022578	ZC262.1	ZC262.1	0.24454	-1.87054	4.98365	-0.375336	0.707411	NA
WBGene00023410	clpr-2	F47F6.9	0.24454	-1.87054	4.98365	-0.375336	0.707411	NA
WBGene00044222	T16G12.10	T16G12.10	0.24454	-1.87054	4.98365	-0.375336	0.707411	NA
WBGene00044230	C36E8.6	C36E8.6	0.24454	-1.87054	4.98365	-0.375336	0.707411	NA
WBGene00044237	pals-9	C17H1.10	0.24454	-1.87054	4.98365	-0.375336	0.707411	NA
WBGene00044552	Y97E10AR.8	Y97E10AR.8	0.24454	-1.87054	4.98365	-0.375336	0.707411	NA
WBGene00044560	C36C9.6	C36C9.6	0.24454	-1.87054	4.98365	-0.375336	0.707411	NA
WBGene00044610	D2092.10	D2092.10	0.24454	-1.87054	4.98365	-0.375336	0.707411	NA
WBGene00044634	C29E4.14	C29E4.14	0.24454	-1.87054	4.98365	-0.375336	0.707411	NA
WBGene00044687	B0563.9	B0563.9	0.24454	-1.87054	4.98365	-0.375336	0.707411	NA
WBGene00044778	K09C6.10	K09C6.10	0.24454	-1.87054	4.98365	-0.375336	0.707411	NA
WBGene00044803	C02G6.3	C02G6.3	0.24454	-1.87054	4.98365	-0.375336	0.707411	NA
WBGene00045128	Y116A8C.49	Y116A8C.49	0.24454	-1.87054	4.98365	-0.375336	0.707411	NA
WBGene00050929	F58D12.5	F58D12.5	0.24454	-1.87054	4.98365	-0.375336	0.707411	NA
WBGene00050959	F26F2.9	F26F2.9	0.24454	-1.87054	4.98365	-0.375336	0.707411	NA
WBGene00077548	F21C3.7	F21C3.7	0.24454	-1.87054	4.98365	-0.375336	0.707411	NA
WBGene00077688	Y43F8B.19	Y43F8B.19	0.24454	-1.87054	4.98365	-0.375336	0.707411	NA
WBGene00175028	nspe-8	Y38E10A.29	0.24454	-1.87054	4.98365	-0.375336	0.707411	NA
WBGene00189937	Y6G8.15	Y6G8.15	0.24454	-1.87054	4.98365	-0.375336	0.707411	NA
WBGene00189948	F56H9.8	F56H9.8	0.24454	-1.87054	4.98365	-0.375336	0.707411	NA
WBGene00194867	W09C2.10	W09C2.10	0.24454	-1.87054	4.98365	-0.375336	0.707411	NA
WBGene00194888	K10H10.13	K10H10.13	0.24454	-1.87054	4.98365	-0.375336	0.707411	NA
WBGene00194927	Y51H4A.937	Y51H4A.937	0.24454	-1.87054	4.98365	-0.375336	0.707411	NA
WBGene00195145	ZK666.15	ZK666.15	0.24454	-1.87054	4.98365	-0.375336	0.707411	NA
WBGene00219437	C50A2.7	C50A2.7	0.24454	-1.87054	4.98365	-0.375336	0.707411	NA
WBGene00220250	C09B9.85	C09B9.85	0.24454	-1.87054	4.98365	-0.375336	0.707411	NA
WBGene00235335	R02D5.24	R02D5.24	0.24454	-1.87054	4.98365	-0.375336	0.707411	NA
WBGene00235343	Y69A2AR.51	Y69A2AR.51	0.24454	-1.87054	4.98365	-0.375336	0.707411	NA
WBGene00269437	Y47D7A.19	Y47D7A.19	0.24454	-1.87054	4.98365	-0.375336	0.707411	NA
WBGene00304195	M163.22	M163.22	0.24454	-1.87054	4.98365	-0.375336	0.707411	NA
WBGene00304819	R160.13	R160.13	0.24454	-1.87054	4.98365	-0.375336	0.707411	NA
WBGene00304930	Y50E8A.22	Y50E8A.22	0.24454	-1.87054	4.98365	-0.375336	0.707411	NA
WBGene00014199	ZK1053.4	ZK1053.4	697.495	-1.86562	0.166277	-11.22	3.25391e-29	2.28992e-27
WBGene00021463	zeel-1	Y39G10AR.5	124.967	-1.86517	0.298519	-6.24807	4.15552e-10	5.8031e-09
WBGene00008070	C43D7.8	C43D7.8	7.8346	-1.86507	1.12084	-1.66399	0.0961143	0.182765
WBGene00009895	scl-2	F49E11.10	440.269	-1.85782	0.185373	-10.0221	1.21941e-23	5.96591e-22
WBGene00019918	fbxc-36	R07C3.2	182.28	-1.85619	0.272286	-6.81704	9.29353e-12	1.59576e-10
WBGene00005423	srh-213	T22F3.5	1.88571	-1.8549	2.37354	-0.781488	0.434515	NA
WBGene00007401	C07A9.5	C07A9.5	0.942764	-1.85414	3.3882	-0.547234	0.584218	NA
WBGene00008158	nhr-165	C47F8.2	0.942764	-1.85414	3.3882	-0.547234	0.584218	NA
WBGene00010247	F58D5.8	F58D5.8	0.942764	-1.85414	3.3882	-0.547234	0.584218	NA
WBGene00013085	mpz-6	Y51B9A.3	0.942764	-1.85414	3.3882	-0.547234	0.584218	NA
WBGene00015214	srtx-1	B0496.5	0.942764	-1.85414	3.3882	-0.547234	0.584218	NA
WBGene00015645	lips-7	C09E8.2	0.942764	-1.85414	3.3882	-0.547234	0.584218	NA
WBGene00016477	srab-11	C36C5.8	0.942764	-1.85414	3.3882	-0.547234	0.584218	NA
WBGene00018231	F40E3.3	F40E3.3	0.942764	-1.85414	3.3882	-0.547234	0.584218	NA
WBGene00019265	H35N09.1	H35N09.1	0.942764	-1.85414	3.3882	-0.547234	0.584218	NA
WBGene00005616	srj-29	F22B8.1	0.942948	-1.85365	3.38796	-0.547127	0.584291	NA
WBGene00012091	pals-29	T27E7.6	0.942948	-1.85365	3.38796	-0.547127	0.584291	NA
WBGene00012334	W07G1.7	W07G1.7	0.942948	-1.85365	3.38796	-0.547127	0.584291	NA
WBGene00013120	fipr-28	Y51H4A.26	0.942948	-1.85365	3.38796	-0.547127	0.584291	NA
WBGene00014260	ZK1321.1	ZK1321.1	0.942948	-1.85365	3.38796	-0.547127	0.584291	NA
WBGene00018377	hum-10	F43C9.3	0.942948	-1.85365	3.38796	-0.547127	0.584291	NA
WBGene00002124	inx-2	F08G12.10	945.395	-1.85241	0.141548	-13.0868	3.91874e-39	4.51477e-37
WBGene00206380	C42D4.18	C42D4.18	59.63	-1.84955	0.413768	-4.47003	7.82095e-06	5.35106e-05
WBGene00016450	clec-5	C35D10.14	450.065	-1.84695	0.167924	-10.9987	3.87564e-28	2.50531e-26
WBGene00009005	F21C3.6	F21C3.6	4.80253	-1.8463	1.40619	-1.31299	0.189187	NA
WBGene00013418	Y65A5A.1	Y65A5A.1	143.088	-1.84373	0.274057	-6.72753	1.7257e-11	2.8501e-10
WBGene00022418	igcm-4	Y102A11A.8	196.513	-1.84167	0.23678	-7.77799	7.36866e-15	1.72572e-13
WBGene00119204	ZC116.5	ZC116.5	17.4122	-1.84166	0.772069	-2.38535	0.0170627	0.0443642
WBGene00010101	fbxb-57	F55C9.4	30.5578	-1.83364	0.568842	-3.22347	0.00126649	0.00486112
WBGene00020205	arrd-1	T04B8.3	282.84	-1.83093	0.207663	-8.81681	1.17764e-18	3.78915e-17
WBGene00018355	ceh-86	F42G2.6	242.371	-1.829	0.22448	-8.14771	3.70874e-16	9.68613e-15
WBGene00020080	math-37	R52.9	18.8769	-1.82476	0.73564	-2.48051	0.0131194	0.0356795
WBGene00012255	lpr-6	W04G3.1	13.145	-1.82217	0.904895	-2.01368	0.0440428	0.0975628
WBGene00019970	R08F11.7	R08F11.7	21.0276	-1.82005	0.711723	-2.55725	0.0105505	0.0296865
WBGene00077732	szy-4	C30B5.1	3211.35	-1.81979	0.101545	-17.9209	8.09751e-72	2.62912e-69
WBGene00019641	cank-26	K10G6.4	13.2332	-1.81936	0.866599	-2.09942	0.0357796	0.0821912
WBGene00013509	Y71A12B.12	Y71A12B.12	236.611	-1.81877	0.219962	-8.26857	1.35572e-16	3.6543e-15
WBGene00009133	bed-3	F25H8.6	43.7371	-1.81861	0.487703	-3.72893	0.000192294	0.000936304
WBGene00271827	T19H12.15	T19H12.15	19.0534	-1.81842	0.725828	-2.5053	0.0122348	0.0337008
WBGene00009156	clec-196	F26D10.12	225.147	-1.81831	0.224467	-8.10058	5.46966e-16	1.41046e-14
WBGene00010345	F59F5.7	F59F5.7	11.2597	-1.81773	0.945432	-1.92265	0.0545243	0.116068
WBGene00014168	ZK945.6	ZK945.6	2.81465	-1.81722	1.94014	-0.936644	0.348942	NA
WBGene00004236	ptr-22	Y80D3A.7	39.775	-1.81463	0.5014	-3.61914	0.000295586	0.00137325
WBGene00019039	fbxb-18	F58E1.8	32.9239	-1.81455	0.56113	-3.23375	0.00122178	0.00470975
WBGene00019705	fbxb-45	M01D1.10	63.123	-1.8133	0.411346	-4.40821	1.04227e-05	6.94164e-05
WBGene00011499	T05G5.4	T05G5.4	22.7835	-1.81018	0.6766	-2.67541	0.00746375	0.0222836
WBGene00007641	C17E4.1	C17E4.1	4.68708	-1.81007	1.4245	-1.27067	0.203846	NA
WBGene00235351	C32B5.18	C32B5.18	4.68671	-1.80988	1.4553	-1.24365	0.213629	NA
WBGene00022345	fbxa-138	Y82E9BR.12	8.43121	-1.80418	1.06777	-1.68967	0.0910916	0.175477
WBGene00019989	R09F10.8	R09F10.8	1380.81	-1.80136	0.118591	-15.1897	4.13857e-52	7.77942e-50
WBGene00015541	C06E7.4	C06E7.4	128.297	-1.80079	0.290261	-6.20403	5.50369e-10	7.57473e-09
WBGene00021468	epg-2	Y39G10AR.10	2118.62	-1.80011	0.142002	-12.6766	7.96682e-37	8.12957e-35
WBGene00004372	rig-5	C36F7.4	20.5042	-1.7997	0.706501	-2.54735	0.0108546	0.0304262
WBGene00219275	Y39G10AR.32	Y39G10AR.32	404.371	-1.79917	0.1844	-9.75688	1.72384e-22	7.62439e-21
WBGene00005091	srd-13	C39H7.7	1.87188	-1.7973	2.31229	-0.777283	0.436992	NA
WBGene00005882	srw-135	K12D9.11	1.87188	-1.7973	2.31229	-0.777283	0.436992	NA
WBGene00044579	C06E2.9	C06E2.9	1.87188	-1.7973	2.31229	-0.777283	0.436992	NA
WBGene00016852	srt-7	C50H11.4	1.87207	-1.79695	2.19855	-0.817333	0.413738	NA
WBGene00044742	Y55F3BR.10	Y55F3BR.10	123.455	-1.79635	0.291935	-6.15326	7.59067e-10	1.02885e-08
WBGene00007675	C18D4.6	C18D4.6	215.014	-1.79617	0.253348	-7.08973	1.34379e-12	2.52597e-11
WBGene00219288	Y87G2A.25	Y87G2A.25	12.0741	-1.79554	0.948366	-1.8933	0.0583185	0.122665
WBGene00007139	mnp-1	B0285.7	498.689	-1.79521	0.170012	-10.5593	4.59945e-26	2.68195e-24
WBGene00003657	nhr-67	C08F8.8	32.6522	-1.79343	0.551405	-3.25247	0.00114407	0.00445955
WBGene00004987	spp-2	T08A9.12	289.552	-1.79244	0.2268	-7.90317	2.71905e-15	6.65144e-14
WBGene00015818	C16A11.5	C16A11.5	483.86	-1.79056	0.164521	-10.8835	1.38127e-27	8.65474e-26
WBGene00015922	C17H11.2	C17H11.2	386.665	-1.78464	0.178882	-9.97664	1.92879e-23	9.30902e-22
WBGene00015649	C09F5.3	C09F5.3	4.67325	-1.78349	1.42524	-1.25137	0.210801	NA
WBGene00020073	sdz-28	R52.1	259.229	-1.78347	0.21236	-8.39837	4.52731e-17	1.2657e-15
WBGene00012959	Y47H10A.3	Y47H10A.3	16.7193	-1.77925	0.763278	-2.33106	0.0197501	0.0501778
WBGene00008728	sre-36	F13A7.13	2.80137	-1.77394	1.83322	-0.967666	0.333211	NA
WBGene00043059	srab-26	T11A5.7	2.80137	-1.77394	1.83322	-0.967666	0.333211	NA
WBGene00012655	Y39A1A.17	Y39A1A.17	4.57145	-1.77268	1.45198	-1.22087	0.222133	NA
WBGene00219796	C03D6.9	C03D6.9	85.5566	-1.77062	0.355042	-4.98709	6.12968e-07	5.17239e-06
WBGene00044567	C46C11.4	C46C11.4	34.8898	-1.77007	0.544888	-3.2485	0.00116013	0.00450372
WBGene00021092	fbxb-34	W08F4.2	28.4329	-1.76434	0.590051	-2.99015	0.00278844	0.00960591
WBGene00019412	fbxb-49	K05F6.1	44.0943	-1.7639	0.474882	-3.71438	0.000203699	0.00098746
WBGene00016882	C52E2.3	C52E2.3	3.73048	-1.76321	1.6106	-1.09475	0.273625	NA
WBGene00009724	F45D3.4	F45D3.4	1141.97	-1.75986	0.129943	-13.5433	8.68057e-42	1.16991e-39
WBGene00077757	E02H4.7	E02H4.7	86.7157	-1.75828	0.379355	-4.63493	3.57062e-06	2.61723e-05
WBGene00013809	Y116A8C.33	Y116A8C.33	13.5991	-1.75774	0.881074	-1.995	0.0460429	0.101125
WBGene00044314	fbxb-33	M151.8	26.5472	-1.75756	0.606932	-2.89581	0.00378186	0.0125035
WBGene00010257	F58E6.8	F58E6.8	2.69957	-1.75545	1.89792	-0.924932	0.355001	NA
WBGene00015376	C03B1.5	C03B1.5	2.69957	-1.75545	1.89792	-0.924932	0.355001	NA
WBGene00017421	cutl-29	F13B9.6	21.047	-1.75534	0.686639	-2.55642	0.0105755	0.0297463
WBGene00000387	cdc-25.2	F16B4.8	1272.35	-1.75468	0.121931	-14.3908	5.90975e-47	9.93255e-45
WBGene00001377	eya-1	C49A1.4	189.782	-1.75097	0.247117	-7.08559	1.38453e-12	2.59232e-11
WBGene00016069	C24H10.3	C24H10.3	3.62887	-1.74961	1.62438	-1.07709	0.281439	NA
WBGene00044807	T19H5.6	T19H5.6	10.8861	-1.7496	0.945535	-1.85038	0.0642586	0.132831
WBGene00009811	F47B8.10	F47B8.10	8.18649	-1.74764	1.07896	-1.61975	0.105287	0.196079
WBGene00021129	W10D9.1	W10D9.1	8.18667	-1.74754	1.07896	-1.61966	0.105306	0.196089
WBGene00015569	C07D10.5	C07D10.5	473.221	-1.74715	0.173044	-10.0966	5.7205e-24	2.87757e-22
WBGene00018204	F39F10.4	F39F10.4	62.7803	-1.745	0.404345	-4.31561	1.59162e-05	0.000101707
WBGene00019040	fbxb-19	F58E1.9	18.9706	-1.74493	0.738359	-2.36326	0.0181151	0.0467051
WBGene00003968	peb-1	T14F9.4	61.7337	-1.74235	0.412345	-4.22548	2.38435e-05	0.000146444
WBGene00013152	Y53F4B.5	Y53F4B.5	1.85823	-1.74111	2.56025	-0.680055	0.496469	NA
WBGene00219493	C18D4.12	C18D4.12	8.27446	-1.74027	1.12057	-1.55303	0.120417	0.217646
WBGene00010105	fbxb-62	F55C9.8	36.8835	-1.73622	0.546322	-3.17801	0.00148288	0.00556604
WBGene00005222	srg-65	T05C3.8	0.929117	-1.73543	3.43742	-0.504864	0.613654	NA
WBGene00005947	srx-56	C03G6.2	0.929117	-1.73543	3.43742	-0.504864	0.613654	NA
WBGene00008788	F14D7.1	F14D7.1	0.929117	-1.73543	3.43742	-0.504864	0.613654	NA
WBGene00009032	bgnt-1.3	F21H7.10	0.929117	-1.73543	3.43742	-0.504864	0.613654	NA
WBGene00010021	srbc-49	F54B8.7	0.929117	-1.73543	3.43742	-0.504864	0.613654	NA
WBGene00010763	K10H10.7	K10H10.7	0.929117	-1.73543	3.43742	-0.504864	0.613654	NA
WBGene00015593	C08E3.1	C08E3.1	0.929117	-1.73543	3.43742	-0.504864	0.613654	NA
WBGene00017214	F07E5.9	F07E5.9	0.929117	-1.73543	3.43742	-0.504864	0.613654	NA
[truncated: 19,143 more rows]

## Sheet: HIM-17 direct targets
Table S1: list of C. elegans HIM-17 direct targets
[truncated: 305 more rows]

[truncated: 9 more sheets: C. briggsae accessible sites, motif enrichment C. briggsae, m1m2 C. briggsae, elegans vs briggsae coopt CERP2, briggsae vs elegans coopt CERP2, species list, primers, strains, constructs]
